# Supplementary material for: FUT10 and FUT11 are protein O-fucosyltransferases that modify protein EMI domains
Source: Nat Chem Biol. 2025 Jan 7;21(4):598–610. doi: 10.1038/s41589-024-01815-x (PMC11949838; doi:10.1038/s41589-024-01815-x)
Supplement: Supplementary file 5 — Statistical source data for supplementary figures. [file 41589_2024_1815_MOESM5_ESM.xlsx]

## Sheet: FigS5
EMI Domain	Enzyme	Quantified Protein	LFQ Intensity	Biological Replicate
EV	EV	MMRN1 EMI	4421400	1
EV	EV	MMRN1 EMI	184879670	3
EV	FUT11	MMRN1 EMI	347454330	1
EV	FUT11	MMRN1 EMI	6635430	2
EV	FUT11	MMRN1 EMI	508544540	3
EMI-WT	EV	MMRN1 EMI	68590997120	1
EMI-WT	EV	MMRN1 EMI	171374529590	2
EMI-WT	EV	MMRN1 EMI	35349778510	3
EMI-WT	FUT11	MMRN1 EMI	36289024970	1
EMI-WT	FUT11	MMRN1 EMI	121159241090	2
EMI-WT	FUT11	MMRN1 EMI	26167552640	3
EMI-T216A	EV	MMRN1 EMI	55803287610	1
EMI-T216A	EV	MMRN1 EMI	126628371260	2
EMI-T216A	EV	MMRN1 EMI	22399358200	3
EMI-T216A	FUT11	MMRN1 EMI	18879561440	1
EMI-T216A	FUT11	MMRN1 EMI	107629604070	2
EMI-T216A	FUT11	MMRN1 EMI	27882024120	3
EV	EV	FUT11	1473630	2
EV	FUT11	FUT11	66741200	1
EV	FUT11	FUT11	42934200	2
EV	FUT11	FUT11	154048100	3
EMI-WT	FUT11	FUT11	328706200	1
EMI-WT	FUT11	FUT11	326028800	2
EMI-WT	FUT11	FUT11	933617200	3
EMI-T216A	EV	FUT11	748360	1
EMI-T216A	EV	FUT11	1039800	2
EMI-T216A	FUT11	FUT11	1013547160	1
EMI-T216A	FUT11	FUT11	696714600	2
EMI-T216A	FUT11	FUT11	2903636500	3

## Sheet: Fig. S7a
Circular dichroism (CD) spectroscopy
Raw data
TITLE	Buffer			TITLE	FUT10			TITLE	FUT11
DATA TYPE				DATA TYPE				DATA TYPE
ORIGIN	JASCO			ORIGIN	JASCO			ORIGIN	JASCO
OWNER				OWNER				OWNER
DATE	24/04/19			DATE	24/04/19			DATE	24/04/19
TIME	12:57:48			TIME	13:18:09			TIME	13:40:44
SPECTROMETER/DATA SYSTEM	JASCO Corp., J-715, Rev. 1.00			SPECTROMETER/DATA SYSTEM	JASCO Corp., J-715, Rev. 1.00			SPECTROMETER/DATA SYSTEM	JASCO Corp., J-715, Rev. 1.00
RESOLUTION				RESOLUTION				RESOLUTION
DELTAX	-1			DELTAX	-1			DELTAX	-1
XUNITS	NANOMETERS			XUNITS	NANOMETERS			XUNITS	NANOMETERS
YUNITS	CD[mdeg]			YUNITS	CD[mdeg]			YUNITS	CD[mdeg]
Y2UNITS	HT[V]			Y2UNITS	HT[V]			Y2UNITS	HT[V]
FIRSTX	260			FIRSTX	260			FIRSTX	260
LASTX	190			LASTX	190			LASTX	190
NPOINTS	71			NPOINTS	71			NPOINTS	71
FIRSTY	-2.15917			FIRSTY	-1.6137			FIRSTY	-1.77191
MAXY	4.74143			MAXY	15.2257			MAXY	3.12763			Fitting with DichroWeb (CDSSTR algorithm)
MINY	-9.15034			MINY	-35.245			MINY	-42.5706			GFP-FUT10						GFP-FUT11
Wavelength (nm)	CD[mdeg]			Wavelength (nm)	CD[mdeg]			Wavelength (nm)	CD[mdeg]			Wavelength (nm)	Experimental (mdeg)	Mean residue molar ellipticity (deg.cm2.dmol-1)	Fit (mdeg)	Mean residue molar ellipticity (deg.cm2.dmol-1)		Wavelength (nm)	Experimental (mdeg)	Mean residue molar ellipticity (deg.cm2.dmol-1)	Fit (mdeg)	Mean residue molar ellipticity (deg.cm2.dmol-1)
260	-2.15917	299.261		260	-1.6137	303.041		260	-1.77191	301.009		190	3.42	823.796	0.68	163.796		190	2.49	561.1	2.2	495.751
259	-2.15528	299.378		259	-1.57852	303.122		259	-1.81465	301.119		191	2.19	527.518	1.23	296.277		191	2.34	527.298	2.05	461.949
258	-2.17395	299.609		258	-1.6064	303.306		258	-1.86257	301.323		192	1.37	330	2.19	527.518		192	1.32	297.45	1.46	328.998
257	-2.22708	299.941		257	-1.62024	303.576		257	-1.89995	301.61		193	1.23	296.277	3.42	823.796		193	0.29	65.3489	0.59	132.951
256	-2.24044	300.363		256	-1.67318	303.936		256	-1.9539	301.981		194	9.17	2208.83	8.63	2078.76		194	1.32	297.45	1.02	229.848
255	-2.25736	300.889		255	-1.73509	304.394		255	-2.02262	302.443		195	9.45	2276.28	9.99	2406.35		195	0.59	132.951	0.59	132.951
254	-2.30681	301.504		254	-1.79054	304.939		254	-2.07101	302.982		196	10.54	2538.83	11.36	2736.35		196	3.07	691.797	2.2	495.751
253	-2.32964	302.129		253	-1.88024	305.52		253	-2.15209	303.56		197	6.85	1650	9.99	2406.35		197	0.44	99.1501	0.59	132.951
252	-2.38123	302.706		252	-1.98215	306.084		252	-2.20995	304.138		198	13.28	3198.83	12.87	3100.07		198	-3.51	-790.948	-1.9	-428.148
251	-2.45254	303.262		251	-2.06901	306.636		251	-2.33489	304.724		199	15.2	3661.31	12.73	3066.35		199	-1.9	-428.148	-1.02	-229.848
250	-2.49399	303.828		250	-2.17675	307.222		250	-2.47376	305.361		200	12.32	2967.59	9.72	2341.31		200	-1.61	-362.799	-1.46	-328.998
249	-2.57555	304.452		249	-2.31189	307.884		249	-2.61881	306.081		201	3.42	823.796	3.29	792.482		201	-1.02	-229.848	-1.9	-428.148
248	-2.63745	305.096		248	-2.47825	308.614		248	-2.83969	306.89		202	0.68	163.796	-0.82	-197.518		202	-3.95	-890.098	-5.12	-1153.75
247	-2.66919	305.775		247	-2.6786	309.45		247	-3.05144	307.818		203	-7.39	-1780.07	-7.8	-1878.83		203	-12.73	-2868.59	-12.15	-2737.9
246	-2.72449	306.492		246	-2.8765	310.384		246	-3.36736	308.866		204	-12.6	-3035.04	-13.42	-3232.56		204	-15.95	-3594.19	-16.25	-3661.79
245	-2.7503	307.27		245	-3.17915	311.475		245	-3.69595	310.082		205	-22.59	-5441.39	-21.09	-5080.07		205	-18.59	-4189.09	-20.2	-4551.89
244	-2.72333	308.12		244	-3.54306	312.759		244	-4.07689	311.501		206	-28.89	-6958.91	-26.84	-6465.11		206	-25.9	-5836.34	-26.78	-6034.64
243	-2.74196	309.016		243	-3.96345	314.218		243	-4.55387	313.119		207	-31.9	-7683.94	-30.26	-7288.91		207	-31.47	-7091.49	-31.91	-7190.64
242	-2.75751	309.933		242	-4.43102	315.888		242	-5.16454	314.973		208	-34.23	-8245.18	-32.86	-7915.18		208	-39.52	-8905.48	-38.05	-8574.23
241	-2.78248	310.922		241	-4.9764	317.848		241	-5.80826	317.127		209	-34.5	-8310.22	-33.96	-8180.15		209	-41.42	-9333.63	-40.1	-9036.18
240	-2.84262	311.988		240	-5.595	320.146		240	-6.55335	319.65		210	-35.19	-8476.43	-34.91	-8408.98		210	-41.71	-9398.98	-40.83	-9200.68
239	-2.89338	313.154		239	-6.33441	322.892		239	-7.40078	322.639		211	-34.78	-8377.67	-35.05	-8442.7		211	-42.44	-9563.48	-41.71	-9398.98
238	-2.96083	314.402		238	-7.16968	326.124		238	-8.38626	326.153		212	-34.5	-8310.22	-35.05	-8442.7		212	-42.59	-9597.28	-41.86	-9432.78
237	-3.01979	315.738		237	-8.09048	329.905		237	-9.54689	330.268		213	-34.5	-8310.22	-35.05	-8442.7		213	-41.57	-9367.43	-41.27	-9299.83
236	-3.07524	317.159		236	-9.17066	334.281		236	-10.893	335.036		214	-34.09	-8211.46	-34.91	-8408.98		214	-41.42	-9333.63	-41.27	-9299.83
235	-3.13229	318.647		235	-10.4322	339.23		235	-12.3529	340.454		215	-33.96	-8180.15	-34.78	-8377.67		215	-40.83	-9200.68	-40.83	-9200.68
234	-3.194	320.186		234	-11.7658	344.705		234	-13.966	346.499		216	-33.68	-8112.7	-34.5	-8310.22		216	-39.81	-8970.83	-40.25	-9069.98
233	-3.2695	321.722		233	-13.2503	350.559		233	-15.6652	353.04		217	-33.41	-8047.67	-34.23	-8245.18		217	-38.78	-8738.73	-39.37	-8871.68
232	-3.3503	323.301		232	-14.8277	356.755		232	-17.4913	360.06		218	-33.41	-8047.67	-33.96	-8180.15		218	-37.91	-8542.68	-38.64	-8707.18
231	-3.41156	324.956		231	-16.5269	363.229		231	-19.4581	367.516		219	-33.13	-7980.22	-33.41	-8047.67		219	-37.17	-8375.93	-37.91	-8542.68
230	-3.50005	326.659		230	-18.3717	369.891		230	-21.4136	375.32		220	-32.59	-7850.15	-32.72	-7881.46		220	-36.59	-8245.23	-37.03	-8344.38
229	-3.54882	328.439		229	-20.1602	376.759		229	-23.3981	383.498		221	-31.9	-7683.94	-31.9	-7683.94		221	-35.42	-7981.58	-35.86	-8080.73
228	-3.64393	330.311		228	-21.9856	383.896		228	-25.344	392.087		222	-31.08	-7486.43	-30.81	-7421.39		222	-34.69	-7817.09	-34.98	-7882.43
227	-3.76552	332.255		227	-23.8251	391.319		227	-27.2301	401.113		223	-29.98	-7221.46	-29.71	-7156.43		223	-33.66	-7584.98	-33.66	-7584.98
226	-3.83847	334.347		226	-25.5489	399.189		226	-29.1402	410.722		224	-28.75	-6925.18	-28.34	-6826.43		224	-32.34	-7287.53	-32.34	-7287.53
225	-3.93386	336.503		225	-27.1995	407.49		225	-30.8355	420.917		225	-27.25	-6563.87	-26.97	-6496.43		225	-30.88	-6958.54	-30.73	-6924.73
224	-4.00703	338.736		224	-28.7504	416.317		224	-32.3619	431.755		226	-25.6	-6166.43	-25.33	-6101.39		226	-29.12	-6561.94	-28.98	-6530.39
223	-4.11738	341.065		223	-30.0567	425.749		223	-33.6569	443.354		227	-23.82	-5737.67	-23.69	-5706.35		227	-27.22	-6133.79	-27.22	-6133.79
222	-4.19725	343.481		222	-31.1192	435.797		222	-34.6948	455.705		228	-22.04	-5308.91	-22.04	-5308.91		228	-25.32	-5705.64	-25.32	-5705.64
221	-4.23485	346.002		221	-31.899	446.495		221	-35.4982	468.885		229	-20.13	-4848.83	-20.26	-4880.15		229	-23.42	-5277.49	-23.42	-5277.49
220	-4.29398	348.693		220	-32.6447	457.961		220	-36.5714	483.042		230	-18.35	-4420.07	-18.48	-4451.39		230	-21.37	-4815.54	-21.37	-4815.54
219	-4.3561	351.6		219	-33.1163	470.327		219	-37.2335	498.331		231	-16.57	-3991.31	-16.84	-4056.35		231	-19.47	-4387.39	-19.47	-4387.39
218	-4.40814	354.811		218	-33.4225	483.777		218	-37.8343	514.985		232	-14.79	-3562.56	-15.2	-3661.31		232	-17.56	-3956.99	-17.56	-3956.99
217	-4.53246	358.349		217	-33.4278	498.351		217	-38.8016	533.102		233	-13.28	-3198.83	-13.55	-3263.87		233	-15.66	-3528.84	-15.66	-3528.84
216	-4.62043	362.314		216	-33.6667	514.161		216	-39.8507	552.844		234	-11.77	-2835.11	-11.91	-2868.83		234	-13.9	-3132.24	-13.9	-3132.24
215	-4.70629	366.776		215	-33.9913	531.396		215	-40.8557	574.409		235	-10.41	-2507.52	-10.41	-2507.52		235	-12.29	-2769.44	-12.29	-2769.44
214	-4.77163	371.796		214	-34.1161	550.133		214	-41.427	597.846		236	-9.17	-2208.83	-9.04	-2177.52		236	-10.83	-2440.45	-10.83	-2440.45
213	-4.86099	377.442		213	-34.46	570.406		213	-41.5625	623.211		237	-8.08	-1946.28	-7.94	-1912.56		237	-9.51	-2142.99	-9.51	-2142.99
212	-4.98662	383.785		212	-34.5424	592.354		212	-42.5706	650.641		238	-7.12	-1715.04	-6.98	-1681.31		238	-8.34	-1879.35	-8.2	-1847.8
211	-5.15003	390.94		211	-34.8053	616.191		211	-42.5031	680.22		239	-6.3	-1517.52	-6.02	-1450.07		239	-7.46	-1681.05	-7.17	-1615.7
210	-5.26106	399.056		210	-35.245	642.31		210	-41.6348	712.106		240	-5.61	-1351.31	-5.2	-1252.56		240	-6.59	-1485	-6.29	-1417.4
209	-5.28616	408.305		209	-34.536	671.073		209	-41.3983	746.216
208	-5.36554	418.863		208	-34.18	702.676		208	-39.4601	781.935
207	-5.59414	430.833		207	-31.8834	736.848		207	-31.5291	817.885
206	-5.68248	444.417		206	-28.918	772.89		206	-25.9457	852.357
205	-5.6414	459.9		205	-22.5805	809.491		205	-18.5804	883.518
204	-5.68378	477.532		204	-12.6407	844.801		204	-15.925	907.728
203	-5.76347	497.57		203	-7.43421	876.922		203	-12.706	924.206
202	-6.11666	520.368		202	0.635742	904.185		202	-3.98335	920.262
201	-6.53369	546.51		201	3.41855	922.415		201	-1.03217	902.64
200	-6.44058	576.635		200	12.3161	935.481		200	-1.61196	877.38
199	-7.24729	611.513		199	15.2257	932.829		199	-1.82915	847.45
198	-9.15034	651.849		198	13.2257	913.879		198	-3.51018	815.588
197	-8.9177	697.201		197	6.81817	889.437		197	0.488782	787.451
196	-9.02226	746.866		196	10.5034	859.004		196	3.12763	763.952
195	-2.40441	797.454		195	9.42775	829.421		195	0.523462	754.968
194	-0.645182	832.105		194	9.13342	800.604		194	1.27037	753.956
193	0.538117	839.346		193	1.3021	772.637		193	0.356484	755.963
192	1.83137	837.163		192	1.33039	759.07		192	1.27335	760.37
191	3.85211	825.427		191	2.13464	753.953		191	2.30092	765.833
190	4.74143	805.481		190	3.42857	753.866		190	2.56439	770.109

## Sheet: Fig. S7b FUT10
Data Points				Smoothed Curve				First Derivative
T [°C]	Ratio 350 nm / 330 nm	S.D.		T [°C]	Ratio 350 nm / 330 nm	S.D.		T [°C]	Ratio 350 nm / 330 nm	S.D.
15.0013	0.73296	0.00156048		15.0013	0.732084	0.00109104		15.0013	-0.000364681	0.000157964
15.0767	0.732161	0.00126248		15.0767	0.732057	0.00107837		15.0767	-0.000363058	0.000162054
15.1521	0.732572	0.000676955		15.1521	0.73203	0.0010662		15.1521	-0.000361421	0.000166158
15.2274	0.731613	0.00227084		15.2274	0.732003	0.00105458		15.2274	-0.00035977	0.000170267
15.3028	0.731888	0.00188013		15.3028	0.731977	0.00104352		15.3028	-0.000358103	0.000174373
15.3782	0.732267	0.00116208		15.3782	0.731951	0.00103305		15.3782	-0.000356422	0.000178469
15.4536	0.732643	0.00105201		15.4536	0.731926	0.00102306		15.4536	-0.000354724	0.000182546
15.5289	0.731008	0.00140021		15.5289	0.731901	0.00101352		15.5289	-0.000353011	0.000186599
15.6043	0.731621	0.0008535		15.6043	0.731877	0.00100441		15.6043	-0.000351281	0.000190622
15.6797	0.731548	0.00118634		15.6797	0.731853	0.000995589		15.6797	-0.000349535	0.000194609
15.755	0.731907	0.000915303		15.755	0.731828	0.000986998		15.755	-0.000347772	0.000198555
15.8304	0.731758	0.000661188		15.8304	0.731804	0.000978558		15.8304	-0.000345992	0.000202455
15.9058	0.73124	0.000707645		15.9058	0.73178	0.00097019		15.9058	-0.000344195	0.000206307
15.9812	0.731731	0.000514633		15.9812	0.731757	0.000961842		15.9812	-0.000342381	0.000210104
16.0565	0.731593	0.000581807		16.0565	0.731733	0.00095347		16.0565	-0.000340549	0.000213846
16.1319	0.731363	0.00153395		16.1319	0.731709	0.000945154		16.1319	-0.0003387	0.000217527
16.2073	0.731182	0.00181809		16.2073	0.731686	0.000937012		16.2073	-0.000336833	0.000221147
16.2826	0.731735	0.00117162		16.2826	0.731663	0.000929279		16.2826	-0.000334949	0.000224702
16.358	0.731819	0.000883283		16.358	0.73164	0.000922461		16.358	-0.000333047	0.000228192
16.4334	0.731764	0.00108569		16.4334	0.731619	0.000917459		16.4334	-0.000331127	0.000231615
16.5087	0.731662	0.00188152		16.5087	0.7316	0.000915125		16.5087	-0.000329189	0.000234971
16.5841	0.731567	0.00066696		16.5841	0.731582	0.000913914		16.5841	-0.000327233	0.000238258
16.6595	0.731496	0.00145664		16.6595	0.731565	0.000914133		16.6595	-0.00032526	0.000241478
16.7349	0.73184	0.000827851		16.7349	0.731545	0.000925726		16.7349	-0.000323269	0.000244632
16.8102	0.731225	0.000603497		16.8102	0.731526	0.000940571		16.8102	-0.00032126	0.000247719
16.8856	0.731135	0.00101607		16.8856	0.731511	0.000957948		16.8856	-0.000319234	0.000250743
16.961	0.731376	0.000931676		16.961	0.731493	0.00097764		16.961	-0.000317191	0.000253707
17.0363	0.731367	0.00156581		17.0363	0.731475	0.000998751		17.0363	-0.000315131	0.000256612
17.1117	0.731549	0.00111546		17.1117	0.731455	0.00102068		17.1117	-0.000313054	0.000259464
17.1871	0.731603	0.00062456		17.1871	0.731433	0.00104295		17.1871	-0.000310962	0.000262266
17.2625	0.732019	0.000594941		17.2625	0.73141	0.00106542		17.2625	-0.000308855	0.000265024
17.3378	0.731293	0.000976641		17.3378	0.731386	0.00108822		17.3378	-0.000306734	0.000267744
17.4132	0.731583	0.00104415		17.4132	0.731361	0.00111171		17.4132	-0.0003046	0.00027043
17.4886	0.731541	0.000703079		17.4886	0.731336	0.00113678		17.4886	-0.000302455	0.000273091
17.5639	0.731458	0.000806889		17.5639	0.73131	0.00116437		17.5639	-0.000300301	0.000275733
17.6393	0.731496	0.0014845		17.6393	0.731283	0.00119534		17.6393	-0.000298139	0.000278364
17.7147	0.731554	0.0019406		17.7147	0.731255	0.0012302		17.7147	-0.000295972	0.000280993
17.7901	0.731417	0.00216782		17.7901	0.731227	0.00126916		17.7901	-0.000293802	0.000283628
17.8654	0.73156	0.00173458		17.8654	0.731199	0.00131198		17.8654	-0.00029163	0.000286279
17.9408	0.731261	0.000943639		17.9408	0.73117	0.00135794		17.9408	-0.000289461	0.000288958
18.0162	0.731001	0.00113777		18.0162	0.731141	0.00140597		18.0162	-0.000287296	0.000291675
18.0915	0.731356	0.00170943		18.0915	0.731111	0.00145503		18.0915	-0.000285138	0.000294442
18.1669	0.730206	0.00200521		18.1669	0.731081	0.0015041		18.1669	-0.000282989	0.00029727
18.2423	0.730838	0.00178785		18.2423	0.73105	0.00155199		18.2423	-0.000280852	0.000300167
18.3176	0.730697	0.0018991		18.3176	0.731018	0.00159774		18.3176	-0.000278728	0.00030314
18.393	0.731229	0.00174665		18.393	0.730986	0.00164093		18.393	-0.000276617	0.000306188
18.4684	0.730602	0.00168363		18.4684	0.730955	0.00168134		18.4684	-0.000274515	0.000309294
18.5438	0.730395	0.0013944		18.5438	0.730925	0.0017187		18.5438	-0.000272418	0.000312425
18.6191	0.731109	0.0015532		18.6191	0.730895	0.00175285		18.6191	-0.000270312	0.000315517
18.6945	0.731151	0.00227083		18.6945	0.730867	0.00178352		18.6945	-0.000268183	0.000318469
18.7699	0.73099	0.00229781		18.7699	0.73084	0.00181071		18.7699	-0.000266012	0.000321145
18.8452	0.730857	0.00264458		18.8452	0.730815	0.00183442		18.8452	-0.00026352	0.000320734
18.9206	0.730744	0.00240328		18.9206	0.730792	0.0018549		18.9206	-0.000261039	0.000320056
18.996	0.73055	0.00177673		18.996	0.73077	0.00187288		18.996	-0.000258567	0.000319092
19.0714	0.730663	0.00228155		19.0714	0.73075	0.00188938		19.0714	-0.000256103	0.000317825
19.1467	0.730849	0.00237946		19.1467	0.730732	0.00190533		19.1467	-0.000253646	0.000316242
19.2221	0.730408	0.00238877		19.2221	0.730716	0.00192129		19.2221	-0.000251193	0.00031433
19.2975	0.729931	0.00246436		19.2975	0.730701	0.00193758		19.2975	-0.000248743	0.000312077
19.3728	0.731006	0.00187783		19.3728	0.730688	0.00195416		19.3728	-0.000246293	0.000309476
19.4482	0.730862	0.00198601		19.4482	0.730675	0.00197066		19.4482	-0.000243837	0.000306523
19.5236	0.73004	0.00244992		19.5236	0.730663	0.00198658		19.5236	-0.000241374	0.000303221
19.5989	0.730769	0.00165825		19.5989	0.730653	0.00200157		19.5989	-0.000238897	0.000299572
19.6743	0.730872	0.00165899		19.6743	0.730643	0.00201577		19.6743	-0.000236401	0.000295587
19.7497	0.730641	0.00196856		19.7497	0.730633	0.00202953		19.7497	-0.000233883	0.000291277
19.8251	0.730762	0.00160018		19.8251	0.730624	0.00204291		19.8251	-0.00023134	0.000286658
19.9004	0.730653	0.00200611		19.9004	0.730614	0.00205567		19.9004	-0.000228773	0.000281751
19.9758	0.730627	0.00243424		19.9758	0.730605	0.00206745		19.9758	-0.000226182	0.00027658
20.0512	0.731267	0.00224107		20.0512	0.730595	0.00207832		20.0512	-0.000223572	0.000271176
20.1265	0.731297	0.00195346		20.1265	0.730584	0.00208858		20.1265	-0.000220948	0.00026557
20.2019	0.729814	0.00191402		20.2019	0.730573	0.00209873		20.2019	-0.000218317	0.000259798
20.2773	0.730535	0.00170205		20.2773	0.730561	0.00210944		20.2773	-0.000215689	0.000253899
20.3527	0.73013	0.00220474		20.3527	0.730548	0.00212148		20.3527	-0.000213075	0.000247914
20.428	0.730371	0.0021383		20.428	0.730536	0.00213524		20.428	-0.000210489	0.000241886
20.5034	0.730783	0.00174373		20.5034	0.730523	0.00215058		20.5034	-0.000207943	0.000235857
20.5788	0.730205	0.00218831		20.5788	0.73051	0.00216732		20.5788	-0.000205454	0.000229867
20.6541	0.730819	0.00269498		20.6541	0.730496	0.00218539		20.6541	-0.000203038	0.000223956
20.7295	0.730458	0.00266614		20.7295	0.730482	0.00220477		20.7295	-0.00020071	0.000218156
20.8049	0.730999	0.00276377		20.8049	0.730468	0.00222527		20.8049	-0.000198486	0.000212498
20.8803	0.730415	0.00266979		20.8803	0.730453	0.00224648		20.8803	-0.000196382	0.000207004
20.9556	0.730597	0.00238631		20.9556	0.730437	0.00226774		20.9556	-0.000194413	0.000201693
21.031	0.730269	0.00190244		21.031	0.730421	0.00228829		21.031	-0.000192592	0.000196578
21.1064	0.730598	0.00239558		21.1064	0.730405	0.00230782		21.1064	-0.000190932	0.000191672
21.1817	0.73034	0.0018767		21.1817	0.730389	0.00232631		21.1817	-0.000189441	0.000186981
21.2571	0.730218	0.00314529		21.2571	0.730373	0.00234373		21.2571	-0.000188126	0.000182513
21.3325	0.729829	0.00293741		21.3325	0.730357	0.00235999		21.3325	-0.000186991	0.000178273
21.4079	0.730227	0.00242672		21.4079	0.730341	0.00237523		21.4079	-0.000186039	0.000174268
21.4832	0.730537	0.00214193		21.4832	0.730326	0.00238947		21.4832	-0.000185271	0.000170498
21.5586	0.730386	0.00237916		21.5586	0.730311	0.0024028		21.5586	-0.000184686	0.000166965
21.634	0.729785	0.00286725		21.634	0.730297	0.00241561		21.634	-0.000184282	0.000163666
21.7093	0.730161	0.00244178		21.7093	0.730283	0.0024281		21.7093	-0.000184058	0.000160597
21.7847	0.730277	0.00254273		21.7847	0.73027	0.00244027		21.7847	-0.00018401	0.000157751
21.8601	0.730092	0.00255911		21.8601	0.730257	0.002452		21.8601	-0.000184138	0.000155118
21.9354	0.730274	0.0028893		21.9354	0.730245	0.00246319		21.9354	-0.000184438	0.000152687
22.0108	0.730741	0.00212306		22.0108	0.730233	0.00247379		22.0108	-0.000184908	0.000150445
22.0862	0.730651	0.00257704		22.0862	0.730222	0.00248382		22.0862	-0.000185542	0.000148378
22.1616	0.730038	0.00265748		22.1616	0.730212	0.00249337		22.1616	-0.000186336	0.000146471
22.2369	0.729944	0.00291734		22.2369	0.730203	0.00250233		22.2369	-0.000187282	0.00014471
22.3123	0.729966	0.00234999		22.3123	0.730193	0.00251036		22.3123	-0.000188372	0.000143084
22.3877	0.730188	0.00215539		22.3877	0.730184	0.002517		22.3877	-0.000189594	0.000141578
22.463	0.730658	0.0028565		22.463	0.730173	0.00252181		22.463	-0.000190938	0.000140182
22.5384	0.730675	0.00246645		22.5384	0.730162	0.00252437		22.5384	-0.000192389	0.000138886
22.6138	0.72965	0.00256996		22.6138	0.73015	0.00252474		22.6138	-0.000193934	0.000137681
22.6892	0.729733	0.00230725		22.6892	0.730137	0.00252312		22.6892	-0.00019556	0.000136559
22.7645	0.730193	0.00256789		22.7645	0.730122	0.00252032		22.7645	-0.000197253	0.000135515
22.8399	0.729811	0.00240327		22.8399	0.730106	0.00251726		22.8399	-0.000198998	0.000134546
22.9153	0.730099	0.00278704		22.9153	0.73009	0.00251454		22.9153	-0.000200783	0.000133649
22.9906	0.730462	0.0030638		22.9906	0.730073	0.00251257		22.9906	-0.000202592	0.000132824
23.066	0.730615	0.00269892		23.066	0.730057	0.00251151		23.066	-0.000204412	0.000132075
23.1414	0.729866	0.00306009		23.1414	0.730042	0.00251138		23.1414	-0.000206231	0.000131403
23.2167	0.72954	0.00310691		23.2167	0.730028	0.00251226		23.2167	-0.000208037	0.00013081
23.2921	0.730774	0.00301563		23.2921	0.730015	0.00251394		23.2921	-0.000209822	0.0001303
23.3675	0.730178	0.00210467		23.3675	0.730004	0.0025159		23.3675	-0.000211577	0.000129872
23.4429	0.729838	0.00218455		23.4429	0.729993	0.00251756		23.4429	-0.000213298	0.00012953
23.5182	0.729889	0.00230041		23.5182	0.729983	0.00251879		23.5182	-0.000214979	0.000129274
23.5936	0.729809	0.00289868		23.5936	0.729972	0.0025196		23.5936	-0.000216619	0.000129106
23.669	0.729785	0.00237924		23.669	0.729961	0.00251999		23.669	-0.000218215	0.000129027
23.7443	0.729823	0.00245881		23.7443	0.729949	0.00251999		23.7443	-0.000219768	0.000129039
23.8197	0.729826	0.0027751		23.8197	0.729935	0.00252004		23.8197	-0.00022128	0.000129141
23.8951	0.729881	0.00166162		23.8951	0.72992	0.00252051		23.8951	-0.000222753	0.00012933
23.9705	0.729672	0.00273351		23.9705	0.729903	0.0025217		23.9705	-0.000224192	0.000129601
24.0458	0.729633	0.00232334		24.0458	0.729885	0.00252373		24.0458	-0.000225603	0.000129945
24.1212	0.729973	0.00222577		24.1212	0.729866	0.00252675		24.1212	-0.000226993	0.000130353
24.1966	0.72966	0.00239024		24.1966	0.729846	0.00253086		24.1966	-0.00022837	0.000130814
24.2719	0.729948	0.00288287		24.2719	0.729825	0.00253613		24.2719	-0.000229741	0.000131316
24.3473	0.729485	0.00344334		24.3473	0.729803	0.00254284		24.3473	-0.000231116	0.000131844
24.4227	0.729884	0.00257107		24.4227	0.729782	0.00255131		24.4227	-0.000232501	0.000132385
24.4981	0.730613	0.00262561		24.4981	0.729762	0.00256161		24.4981	-0.000233904	0.000132925
24.5734	0.729834	0.00254341		24.5734	0.729742	0.00257358		24.5734	-0.000235332	0.000133451
24.6488	0.73007	0.0026268		24.6488	0.729724	0.00258681		24.6488	-0.00023679	0.00013395
24.7242	0.730028	0.00300826		24.7242	0.729706	0.00260088		24.7242	-0.000238281	0.00013441
24.7995	0.730096	0.00212281		24.7995	0.729688	0.00261555		24.7995	-0.000239806	0.000134821
24.8749	0.730005	0.00255524		24.8749	0.729671	0.0026306		24.8749	-0.000241364	0.000135172
24.9503	0.729765	0.00208024		24.9503	0.729653	0.00264569		24.9503	-0.000242952	0.000135452
25.0256	0.729589	0.00201332		25.0256	0.729636	0.00266068		25.0256	-0.000244564	0.000135652
25.101	0.729003	0.00312352		25.101	0.729618	0.00267537		25.101	-0.000246197	0.000135764
25.1764	0.729079	0.00332637		25.1764	0.729598	0.00268971		25.1764	-0.000247844	0.000135778
25.2518	0.729859	0.00295172		25.2518	0.729577	0.00270352		25.2518	-0.000249501	0.000135688
25.3271	0.729397	0.00257216		25.3271	0.729555	0.0027168		25.3271	-0.000251159	0.000135486
25.4025	0.729265	0.00302316		25.4025	0.729531	0.00272977		25.4025	-0.00025281	0.000135167
25.4779	0.72895	0.00285688		25.4779	0.729505	0.00274235		25.4779	-0.000254447	0.000134726
25.5532	0.729258	0.00366261		25.5532	0.729477	0.00275429		25.5532	-0.000256058	0.000134159
25.6286	0.729596	0.00306169		25.6286	0.729448	0.00276554		25.6286	-0.000257631	0.000133464
25.704	0.729317	0.00253685		25.704	0.729419	0.00277638		25.704	-0.000259151	0.000132639
25.7794	0.72944	0.00195065		25.7794	0.72939	0.00278702		25.7794	-0.000260604	0.000131682
25.8547	0.729304	0.00279715		25.8547	0.729362	0.00279773		25.8547	-0.000261972	0.000130592
25.9301	0.729459	0.00291354		25.9301	0.729335	0.00280865		25.9301	-0.000263238	0.000129367
26.0055	0.729533	0.00339321		26.0055	0.72931	0.00281955		26.0055	-0.000264383	0.000128007
26.0808	0.729723	0.00313733		26.0808	0.729287	0.00282992		26.0808	-0.000265387	0.000126512
26.1562	0.729346	0.00271268		26.1562	0.729266	0.00283935		26.1562	-0.000266233	0.000124881
26.2316	0.729181	0.00226144		26.2316	0.729247	0.00284799		26.2316	-0.000266905	0.000123111
26.307	0.729528	0.00333236		26.307	0.729231	0.00285612		26.307	-0.000267389	0.000121201
26.3823	0.729185	0.00329452		26.3823	0.729216	0.00286399		26.3823	-0.000267672	0.000119147
26.4577	0.729096	0.00343382		26.4577	0.729203	0.00287154		26.4577	-0.000267742	0.000116945
26.5331	0.729163	0.00259294		26.5331	0.729191	0.00287875		26.5331	-0.000267591	0.00011459
26.6084	0.729274	0.0031457		26.6084	0.72918	0.00288583		26.6084	-0.000267211	0.000112081
26.6838	0.72938	0.0029883		26.6838	0.729168	0.00289296		26.6838	-0.000266599	0.000109417
26.7592	0.728888	0.0024472		26.7592	0.729156	0.00290042		26.7592	-0.000265756	0.0001066
26.8345	0.728562	0.00222712		26.8345	0.729142	0.00290819		26.8345	-0.000264682	0.000103634
26.9099	0.728795	0.00326308		26.9099	0.729127	0.00291617		26.9099	-0.000263383	0.00010053
26.9853	0.728669	0.00388585		26.9853	0.72911	0.00292425		26.9853	-0.000261866	9.73e-05
27.0607	0.729073	0.00336673		27.0607	0.729092	0.00293261		27.0607	-0.000260137	9.39608e-05
27.136	0.729106	0.00194948		27.136	0.729072	0.00294149		27.136	-0.000258208	9.05332e-05
27.2114	0.729177	0.0026246		27.2114	0.729052	0.00295101		27.2114	-0.000256088	8.70397e-05
27.2868	0.72954	0.00347273		27.2868	0.729032	0.0029613		27.2868	-0.000253789	8.35039e-05
27.3621	0.729228	0.00332865		27.3621	0.729011	0.00297215		27.3621	-0.000251324	7.99497e-05
27.4375	0.729299	0.00315604		27.4375	0.72899	0.00298357		27.4375	-0.000248706	7.64015e-05
27.5129	0.728947	0.0035007		27.5129	0.72897	0.00299553		27.5129	-0.000245949	7.28841e-05
27.5883	0.728819	0.00269964		27.5883	0.72895	0.0030079		27.5883	-0.000243068	6.94224e-05
27.6636	0.728946	0.0029616		27.6636	0.72893	0.00302022		27.6636	-0.000240077	6.60417e-05
27.739	0.729392	0.00312263		27.739	0.72891	0.00303176		27.739	-0.000236992	6.27677e-05
27.8144	0.728887	0.0035822		27.8144	0.728889	0.00304194		27.8144	-0.000233827	5.96266e-05
27.8897	0.72906	0.00323234		27.8897	0.728867	0.00305057		27.8897	-0.0002306	5.66475e-05
27.9651	0.728859	0.00312694		27.9651	0.728843	0.00305768		27.9651	-0.000227325	5.38611e-05
28.0405	0.728434	0.00248842		28.0405	0.728818	0.00306332		28.0405	-0.00022402	5.12989e-05
28.1159	0.728682	0.00247496		28.1159	0.728791	0.00306755		28.1159	-0.000220702	4.89925e-05
28.1912	0.728899	0.0035151		28.1912	0.728762	0.00307044		28.1912	-0.000217386	4.69714e-05
28.2666	0.728515	0.00310042		28.2666	0.728732	0.00307221		28.2666	-0.000214088	4.52616e-05
28.342	0.728755	0.00336822		28.342	0.728702	0.00307336		28.342	-0.000210821	4.3883e-05
28.4173	0.729024	0.0034204		28.4173	0.728671	0.00307425		28.4173	-0.000207596	4.28475e-05
28.4927	0.728725	0.00340274		28.4927	0.72864	0.0030752		28.4927	-0.000204422	4.21569e-05
28.5681	0.728866	0.00344378		28.5681	0.728611	0.00307648		28.5681	-0.000201308	4.1802e-05
28.6434	0.728221	0.00343269		28.6434	0.728583	0.00307823		28.6434	-0.000198259	4.17631e-05
28.7188	0.727969	0.00333929		28.7188	0.728557	0.00308027		28.7188	-0.000195278	4.20103e-05
28.7942	0.728914	0.00374668		28.7942	0.728534	0.00308212		28.7942	-0.000192365	4.25062e-05
28.8696	0.728673	0.00384035		28.8696	0.728514	0.0030837		28.8696	-0.000189515	4.32093e-05
28.9449	0.728535	0.00292783		28.9449	0.728496	0.00308527		28.9449	-0.000186725	4.40759e-05
29.0203	0.728655	0.00339483		29.0203	0.728481	0.00308669		29.0203	-0.000183986	4.50621e-05
29.0957	0.728501	0.00284444		29.0957	0.728468	0.00308747		29.0957	-0.000181289	4.61249e-05
29.171	0.728087	0.00250266		29.171	0.728458	0.00308704		29.171	-0.000178625	4.72251e-05
29.2464	0.728449	0.00296299		29.2464	0.72845	0.00308502		29.2464	-0.000175982	4.83283e-05
29.3218	0.727936	0.00261739		29.3218	0.728442	0.00308111		29.3218	-0.000173348	4.94059e-05
29.3972	0.727907	0.00284259		29.3972	0.728436	0.0030754		29.3972	-0.00017071	5.04358e-05
29.4725	0.727591	0.00309979		29.4725	0.728431	0.0030681		29.4725	-0.000168058	5.14034e-05
29.5479	0.728504	0.00344367		29.5479	0.728426	0.00305922		29.5479	-0.000165381	5.23014e-05
29.6233	0.728245	0.00311612		29.6233	0.728422	0.00304885		29.6233	-0.000162667	5.3129e-05
29.6986	0.728346	0.0034586		29.6986	0.728419	0.00303707		29.6986	-0.000159907	5.38928e-05
29.774	0.728399	0.00332067		29.774	0.728417	0.003024		29.774	-0.000157093	5.46057e-05
29.8494	0.72857	0.00309394		29.8494	0.728414	0.00301036		29.8494	-0.000154217	5.5286e-05
29.9248	0.728378	0.00327946		29.9248	0.728412	0.00299687		29.9248	-0.000151272	5.59566e-05
30.0001	0.728437	0.00284377		30.0001	0.72841	0.00298376		30.0001	-0.000148253	5.66423e-05
30.0755	0.728312	0.00280737		30.0755	0.728408	0.00297119		30.0755	-0.000145155	5.73668e-05
30.1509	0.728411	0.00278877		30.1509	0.728407	0.00295942		30.1509	-0.000141977	5.81498e-05
30.2262	0.729152	0.00377586		30.2262	0.728406	0.00294906		30.2262	-0.000138721	5.90049e-05
30.3016	0.728944	0.00307314		30.3016	0.728407	0.00294064		30.3016	-0.000135391	5.9938e-05
30.377	0.72835	0.00274703		30.377	0.728408	0.00293427		30.377	-0.000131995	6.0946e-05
30.4523	0.728387	0.00307697		30.4523	0.728409	0.00292973		30.4523	-0.000128545	6.2019e-05
30.5277	0.728416	0.00351751		30.5277	0.72841	0.0029269		30.5277	-0.000125051	6.31405e-05
30.6031	0.728481	0.00297863		30.6031	0.72841	0.00292547		30.6031	-0.000121529	6.42896e-05
30.6785	0.728756	0.00232101		30.6785	0.728409	0.00292544		30.6785	-0.000117993	6.54432e-05
30.7538	0.728196	0.00315077		30.7538	0.728407	0.00292661		30.7538	-0.000114461	6.65775e-05
30.8292	0.728484	0.00309118		30.8292	0.728403	0.00292891		30.8292	-0.000110952	6.76688e-05
30.9046	0.728702	0.00313051		30.9046	0.728397	0.00293215		30.9046	-0.000107485	6.86941e-05
30.9799	0.728434	0.00290035		30.9799	0.728388	0.00293631		30.9799	-0.000104078	6.96319e-05
31.0553	0.728348	0.00340104		31.0553	0.728376	0.00294125		31.0553	-0.00010075	7.04627e-05
31.1307	0.728576	0.00212961		31.1307	0.728362	0.00294678		31.1307	-9.75144e-05	7.11698e-05
31.2061	0.728422	0.00274913		31.2061	0.728346	0.00295248		31.2061	-9.43872e-05	7.17402e-05
31.2814	0.72794	0.00242102		31.2814	0.72833	0.00295795		31.2814	-9.13805e-05	7.21641e-05
31.3568	0.728056	0.00230517		31.3568	0.728313	0.00296277		31.3568	-8.85043e-05	7.24343e-05
31.4322	0.728217	0.00400812		31.4322	0.728297	0.00296648		31.4322	-8.57654e-05	7.25467e-05
31.5075	0.728072	0.00356055		31.5075	0.728282	0.00296871		31.5075	-8.31681e-05	7.24998e-05
31.5829	0.727888	0.0019799		31.5829	0.728267	0.00296934		31.5829	-8.07143e-05	7.22953e-05
31.6583	0.728375	0.00255877		31.6583	0.728254	0.00296844		31.6583	-7.84034e-05	7.19389e-05
31.7337	0.728746	0.00311489		31.7337	0.728243	0.00296622		31.7337	-7.62321e-05	7.14396e-05
31.809	0.728486	0.00359294		31.809	0.728232	0.00296301		31.809	-7.41945e-05	7.08081e-05
31.8844	0.728714	0.00404987		31.8844	0.728223	0.00295905		31.8844	-7.2283e-05	7.0057e-05
31.9598	0.728762	0.00389873		31.9598	0.728214	0.00295437		31.9598	-7.04893e-05	6.92001e-05
32.0351	0.727561	0.00310671		32.0351	0.728207	0.00294918		32.0351	-6.8805e-05	6.82521e-05
32.1105	0.726999	0.00271589		32.1105	0.7282	0.0029437		32.1105	-6.72217e-05	6.72288e-05
32.1859	0.727931	0.00292209		32.1859	0.728193	0.00293825		32.1859	-6.57305e-05	6.61474e-05
32.2612	0.728475	0.00375648		32.2612	0.728187	0.00293302		32.2612	-6.43228e-05	6.50274e-05
32.3366	0.728442	0.00329705		32.3366	0.728181	0.00292809		32.3366	-6.29904e-05	6.38901e-05
32.412	0.727851	0.00368285		32.412	0.728175	0.0029235		32.412	-6.17252e-05	6.27581e-05
32.4874	0.727841	0.00278281		32.4874	0.72817	0.00291912		32.4874	-6.05181e-05	6.16548e-05
32.5627	0.727511	0.0031105		32.5627	0.728165	0.0029145		32.5627	-5.93592e-05	6.06036e-05
32.6381	0.72818	0.00289543		32.6381	0.728159	0.00290916		32.6381	-5.82385e-05	5.96268e-05
32.7135	0.727735	0.0029409		32.7135	0.728154	0.00290261		32.7135	-5.71457e-05	5.87439e-05
32.7888	0.728902	0.0026691		32.7888	0.728149	0.00289436		32.7888	-5.60699e-05	5.79714e-05
32.8642	0.729082	0.0026915		32.8642	0.728143	0.00288396		32.8642	-5.49996e-05	5.73227e-05
32.9396	0.728139	0.00282768		32.9396	0.728137	0.00287141		32.9396	-5.39218e-05	5.68077e-05
33.015	0.728364	0.00237017		33.015	0.72813	0.00285694		33.015	-5.28232e-05	5.64328e-05
33.0903	0.728354	0.00225425		33.0903	0.728124	0.00284099		33.0903	-5.16905e-05	5.62002e-05
33.1657	0.727796	0.00307016		33.1657	0.728119	0.00282412		33.1657	-5.05099e-05	5.6107e-05
33.2411	0.728047	0.00261859		33.2411	0.728116	0.00280671		33.2411	-4.92683e-05	5.61454e-05
33.3164	0.727754	0.00274045		33.3164	0.728114	0.00278952		33.3164	-4.79538e-05	5.63025e-05
33.3918	0.728115	0.00291216		33.3918	0.728114	0.00277355		33.3918	-4.65549e-05	5.65609e-05
33.4672	0.728858	0.00229797		33.4672	0.728116	0.00275966		33.4672	-4.50608e-05	5.69003e-05
33.5425	0.728388	0.00274102		33.5425	0.728119	0.0027484		33.5425	-4.34613e-05	5.7298e-05
33.6179	0.727879	0.00315523		33.6179	0.728123	0.00274009		33.6179	-4.17477e-05	5.77305e-05
33.6933	0.727652	0.00298318		33.6933	0.728128	0.00273481		33.6933	-3.99137e-05	5.81756e-05
33.7687	0.727814	0.00290711		33.7687	0.728134	0.00273248		33.7687	-3.79552e-05	5.86132e-05
33.844	0.728155	0.00291349		33.844	0.72814	0.00273297		33.844	-3.58712e-05	5.90263e-05
33.9194	0.728216	0.00282507		33.9194	0.728145	0.00273601		33.9194	-3.3662e-05	5.94015e-05
33.9948	0.72832	0.00316008		33.9948	0.72815	0.002741		33.9948	-3.13293e-05	5.97281e-05
34.0701	0.728208	0.00318301		34.0701	0.728153	0.00274714		34.0701	-2.88761e-05	5.99982e-05
34.1455	0.727825	0.00270742		34.1455	0.728156	0.00275353		34.1455	-2.63069e-05	6.02075e-05
34.2209	0.727251	0.00265476		34.2209	0.728156	0.00275943		34.2209	-2.36282e-05	6.03553e-05
34.2963	0.727437	0.00279991		34.2963	0.728156	0.00276464		34.2963	-2.08479e-05	6.0445e-05
34.3716	0.728324	0.00257385		34.3716	0.728155	0.00276912		34.3716	-1.7975e-05	6.04829e-05
34.447	0.728424	0.00197627		34.447	0.728153	0.00277269		34.447	-1.50192e-05	6.04785e-05
34.5224	0.728163	0.00330215		34.5224	0.728152	0.00277525		34.5224	-1.19893e-05	6.04443e-05
34.5977	0.728549	0.0024743		34.5977	0.728151	0.00277693		34.5977	-8.89332e-06	6.03952e-05
34.6731	0.728584	0.00314231		34.6731	0.72815	0.00277779		34.6731	-5.73806e-06	6.03479e-05
34.7485	0.728659	0.00292286		34.7485	0.728148	0.00277801		34.7485	-2.52875e-06	6.03205e-05
34.8239	0.728798	0.00259778		34.8239	0.728147	0.00277812		34.8239	7.30616e-07	6.03304e-05
34.8992	0.728278	0.0036928		34.8992	0.728146	0.00277857		34.8992	4.0374e-06	6.03923e-05
34.9746	0.728617	0.00250748		34.9746	0.728145	0.0027795		34.9746	7.3904e-06	6.05173e-05
35.05	0.728087	0.00315475		35.05	0.728144	0.00278104		35.05	1.07902e-05	6.07135e-05
35.1253	0.727907	0.00288227		35.1253	0.728143	0.00278319		35.1253	1.4239e-05	6.0987e-05
35.2007	0.727996	0.00278402		35.2007	0.728142	0.00278589		35.2007	1.77405e-05	6.13413e-05
35.2761	0.728282	0.00291477		35.2761	0.72814	0.00278883		35.2761	2.13004e-05	6.17775e-05
35.3515	0.728302	0.0031419		35.3515	0.728137	0.00279131		35.3515	2.49252e-05	6.22936e-05
35.4268	0.728227	0.002812		35.4268	0.728132	0.0027925		35.4268	2.86232e-05	6.28837e-05
35.5022	0.727646	0.00277907		35.5022	0.728127	0.0027921		35.5022	3.24026e-05	6.35389e-05
35.5776	0.727618	0.0024986		35.5776	0.72812	0.00279065		35.5776	3.62722e-05	6.42481e-05
35.6529	0.727999	0.00234053		35.6529	0.728113	0.00278879		35.6529	4.02406e-05	6.4999e-05
35.7283	0.728028	0.00280111		35.7283	0.728106	0.0027871		35.7283	4.43168e-05	6.57803e-05
35.8037	0.727922	0.0029		35.8037	0.728098	0.0027859		35.8037	4.85099e-05	6.65813e-05
35.879	0.728136	0.0034885		35.879	0.72809	0.00278515		35.879	5.28281e-05	6.73934e-05
35.9544	0.727962	0.00343797		35.9544	0.728082	0.00278479		35.9544	5.72782e-05	6.82095e-05
36.0298	0.72816	0.00247201		36.0298	0.728076	0.00278473		36.0298	6.18664e-05	6.9023e-05
36.1052	0.728239	0.00275628		36.1052	0.728072	0.00278486		36.1052	6.65982e-05	6.98273e-05
36.1805	0.727798	0.00267964		36.1805	0.72807	0.00278527		36.1805	7.14798e-05	7.06154e-05
36.2559	0.727421	0.0023792		36.2559	0.728069	0.00278593		36.2559	7.65183e-05	7.13801e-05
36.3313	0.727907	0.00290895		36.3313	0.728071	0.00278668		36.3313	8.17214e-05	7.21141e-05
36.4066	0.728271	0.00357495		36.4066	0.728075	0.00278749		36.4066	8.70985e-05	7.28114e-05
36.482	0.72801	0.00276122		36.482	0.728082	0.0027881		36.482	9.26585e-05	7.34653e-05
36.5574	0.727658	0.00270468		36.5574	0.728089	0.00278805		36.5574	9.841e-05	7.40692e-05
36.6328	0.728366	0.00267792		36.6328	0.728098	0.0027869		36.6328	0.00010436	7.4615e-05
36.7081	0.728163	0.00280402		36.7081	0.728107	0.00278431		36.7081	0.000110513	7.50946e-05
36.7835	0.728385	0.00306875		36.7835	0.728117	0.0027805		36.7835	0.000116873	7.5499e-05
36.8589	0.728502	0.00276033		36.8589	0.728128	0.00277571		36.8589	0.000123443	7.58189e-05
36.9342	0.728219	0.00207487		36.9342	0.728139	0.00277029		36.9342	0.000130222	7.60465e-05
37.0096	0.728796	0.00223199		37.0096	0.728151	0.00276455		37.0096	0.000137209	7.61747e-05
37.085	0.728156	0.00329292		37.085	0.728164	0.00275886		37.085	0.000144401	7.61995e-05
37.1604	0.728125	0.00402531		37.1604	0.728177	0.00275386		37.1604	0.000151791	7.61184e-05
37.2357	0.727905	0.00358022		37.2357	0.728189	0.00275011		37.2357	0.000159371	7.5931e-05
37.3111	0.727777	0.00286413		37.3111	0.728202	0.002748		37.3111	0.000167133	7.56385e-05
37.3865	0.727969	0.00292226		37.3865	0.728215	0.00274758		37.3865	0.000175065	7.52429e-05
37.4618	0.728214	0.00229485		37.4618	0.728228	0.00274899		37.4618	0.000183159	7.47446e-05
37.5372	0.72824	0.00271266		37.5372	0.728241	0.00275196		37.5372	0.000191404	7.41437e-05
37.6126	0.728089	0.00276455		37.6126	0.728255	0.00275609		37.6126	0.000199792	7.344e-05
37.6879	0.72816	0.0029019		37.6879	0.728269	0.00276088		37.6879	0.000208317	7.26337e-05
37.7633	0.728198	0.00304628		37.7633	0.728283	0.00276608		37.7633	0.000216973	7.17264e-05
37.8387	0.728388	0.00250079		37.8387	0.728296	0.00277151		37.8387	0.000225753	7.07211e-05
37.9141	0.728032	0.00238584		37.9141	0.728309	0.00277679		37.9141	0.000234652	6.96227e-05
37.9894	0.728158	0.00289687		37.9894	0.728321	0.00278157		37.9894	0.000243665	6.84389e-05
38.0648	0.728875	0.00327127		38.0648	0.728332	0.00278559		38.0648	0.000252787	6.71786e-05
38.1402	0.728478	0.00249425		38.1402	0.728343	0.00278857		38.1402	0.000262018	6.58517e-05
38.2155	0.728559	0.00236101		38.2155	0.728356	0.00279038		38.2155	0.000271356	6.44693e-05
38.2909	0.728266	0.00248378		38.2909	0.72837	0.00279114		38.2909	0.000280803	6.30429e-05
38.3663	0.728231	0.00298973		38.3663	0.728387	0.00279097		38.3663	0.000290362	6.15847e-05
38.4417	0.72868	0.0032223		38.4417	0.728406	0.00279017		38.4417	0.000300034	6.01048e-05
38.517	0.728218	0.00290846		38.517	0.728429	0.00278909		38.517	0.000309819	5.86127e-05
38.5924	0.728421	0.0027578		38.5924	0.728455	0.00278823		38.5924	0.000319716	5.71184e-05
38.6678	0.728465	0.00314424		38.6678	0.728483	0.00278843		38.6678	0.000329726	5.56315e-05
38.7431	0.728361	0.00305954		38.7431	0.728513	0.00279028		38.7431	0.000339846	5.41627e-05
38.8185	0.728659	0.00353477		38.8185	0.728543	0.00279392		38.8185	0.000350075	5.27238e-05
38.8939	0.728634	0.00317633		38.8939	0.728574	0.00279861		38.8939	0.000360412	5.13273e-05
38.9692	0.728469	0.00269947		38.9692	0.728604	0.0028034		38.9692	0.000370858	4.99867e-05
39.0446	0.728313	0.00277613		39.0446	0.728635	0.0028073		39.0446	0.000381414	4.87192e-05
39.12	0.728798	0.0028577		39.12	0.728666	0.0028098		39.12	0.000392085	4.75444e-05
39.1954	0.728867	0.00311554		39.1954	0.728697	0.00281045		39.1954	0.000402878	4.64868e-05
39.2707	0.728447	0.00319481		39.2707	0.728728	0.00280901		39.2707	0.000413804	4.55733e-05
39.3461	0.728526	0.00343567		39.3461	0.728759	0.00280542		39.3461	0.000424874	4.48318e-05
39.4215	0.728523	0.0027658		39.4215	0.728789	0.00279962		39.4215	0.000436103	4.42893e-05
39.4968	0.728206	0.00269889		39.4968	0.728821	0.00279179		39.4968	0.00044751	4.39673e-05
39.5722	0.729086	0.00263447		39.5722	0.728854	0.00278236		39.5722	0.000459111	4.38817e-05
39.6476	0.728758	0.00328491		39.6476	0.728887	0.00277197		39.6476	0.000470922	4.40396e-05
39.723	0.728995	0.00258628		39.723	0.728922	0.00276094		39.723	0.000482965	4.44384e-05
39.7983	0.728522	0.00265596		39.7983	0.728957	0.00274951		39.7983	0.000495257	4.50669e-05
39.8737	0.729788	0.00304468		39.8737	0.728994	0.00273786		39.8737	0.000507817	4.59073e-05
39.9491	0.729652	0.00285663		39.9491	0.729032	0.00272665		39.9491	0.000520663	4.69365e-05
40.0244	0.729498	0.00209589		40.0244	0.729071	0.00271651		40.0244	0.000533811	4.81293e-05
40.0998	0.728702	0.00265664		40.0998	0.729111	0.00270772		40.0998	0.000547274	4.94621e-05
40.1752	0.729462	0.00336963		40.1752	0.729151	0.00270036		40.1752	0.000561066	5.09145e-05
40.2506	0.728482	0.0035983		40.2506	0.729192	0.00269418		40.2506	0.000575195	5.24686e-05
40.3259	0.729181	0.00304197		40.3259	0.729233	0.0026889		40.3259	0.00058967	5.41091e-05
40.4013	0.729317	0.00281457		40.4013	0.729274	0.00268393		40.4013	0.000604498	5.5823e-05
40.4767	0.729317	0.00209969		40.4767	0.729316	0.00267861		40.4767	0.000619687	5.76011e-05
40.552	0.729335	0.00278583		40.552	0.729357	0.00267252		40.552	0.000635245	5.94353e-05
40.6274	0.729563	0.00231128		40.6274	0.729399	0.00266575		40.6274	0.000651179	6.13213e-05
40.7028	0.729001	0.00243818		40.7028	0.729441	0.00265846		40.7028	0.000667499	6.32565e-05
40.7781	0.729623	0.00235603		40.7781	0.729484	0.0026508		40.7781	0.000684213	6.52402e-05
40.8535	0.729236	0.00247887		40.8535	0.729527	0.00264306		40.8535	0.00070133	6.72722e-05
40.9289	0.729311	0.00275285		40.9289	0.729571	0.00263567		40.9289	0.000718859	6.93537e-05
41.0043	0.72983	0.0023127		41.0043	0.729616	0.00262885		41.0043	0.00073681	7.14873e-05
41.0796	0.730112	0.00312044		41.0796	0.729663	0.00262275		41.0796	0.000755196	7.36756e-05
41.155	0.729647	0.00373305		41.155	0.729712	0.00261744		41.155	0.000774031	7.59233e-05
41.2304	0.72932	0.00271129		41.2304	0.729763	0.00261317		41.2304	0.000793328	7.82352e-05
41.3057	0.729631	0.00257922		41.3057	0.729815	0.00260992		41.3057	0.000813102	8.06166e-05
41.3811	0.72943	0.002369		41.3811	0.72987	0.00260756		41.3811	0.000833368	8.30732e-05
41.4565	0.73035	0.0026227		41.4565	0.729926	0.00260591		41.4565	0.000854141	8.56089e-05
41.5319	0.729744	0.00326281		41.5319	0.729983	0.00260526		41.5319	0.000875434	8.8226e-05
41.6072	0.730147	0.00365051		41.6072	0.730042	0.00260596		41.6072	0.000897263	9.09227e-05
41.6826	0.730202	0.00235741		41.6826	0.730102	0.00260859		41.6826	0.000919643	9.36949e-05
41.758	0.730033	0.00271748		41.758	0.730162	0.00261346		41.758	0.000942589	9.65355e-05
41.8333	0.730004	0.00221062		41.8333	0.730224	0.0026208		41.8333	0.000966117	9.94353e-05
41.9087	0.730282	0.0022673		41.9087	0.730288	0.00263017		41.9087	0.000990238	0.000102384
41.9841	0.730338	0.00239098		41.9841	0.730353	0.00264078		41.9841	0.00101497	0.00010537
42.0595	0.730267	0.00200981		42.0595	0.73042	0.00265162		42.0595	0.00104031	0.000108382
42.1348	0.730715	0.00290719		42.1348	0.730489	0.00266223		42.1348	0.00106627	0.000111407
42.2102	0.729999	0.00321328		42.2102	0.730559	0.00267228		42.2102	0.00109287	0.000114434
42.2856	0.730696	0.002311		42.2856	0.73063	0.0026816		42.2856	0.0011201	0.000117451
42.3609	0.73107	0.00257769		42.3609	0.730702	0.00269041		42.3609	0.00114797	0.000120449
42.4363	0.730738	0.00278089		42.4363	0.730776	0.00269911		42.4363	0.0011765	0.000123415
42.5117	0.730473	0.00331155		42.5117	0.730852	0.00270836		42.5117	0.0012057	0.000126341
42.587	0.731263	0.00266345		42.587	0.730931	0.00271853		42.587	0.00123557	0.00012922
42.6624	0.731285	0.00269739		42.6624	0.731011	0.00272964		42.6624	0.00126614	0.000132047
42.7378	0.731019	0.00304779		42.7378	0.731094	0.00274149		42.7378	0.00129742	0.000134814
42.8132	0.730765	0.00342359		42.8132	0.73118	0.00275366		42.8132	0.00132944	0.000137517
42.8885	0.731225	0.00231813		42.8885	0.731268	0.00276552		42.8885	0.00136221	0.000140147
42.9639	0.731632	0.00202195		42.9639	0.731359	0.00277665		42.9639	0.00139576	0.000142694
43.0393	0.730794	0.00324079		43.0393	0.731454	0.00278702		43.0393	0.00143011	0.000145149
43.1146	0.730898	0.00347507		43.1146	0.731551	0.00279684		43.1146	0.00146528	0.0001475
43.19	0.731752	0.00339416		43.19	0.731652	0.00280643		43.19	0.00150129	0.000149732
43.2654	0.731529	0.0036822		43.2654	0.731757	0.00281595		43.2654	0.00153817	0.000151833
43.3408	0.731822	0.00346997		43.3408	0.731864	0.00282546		43.3408	0.00157592	0.000153791
43.4161	0.731862	0.00315013		43.4161	0.731975	0.00283491		43.4161	0.00161458	0.000155594
43.4915	0.732449	0.00284073		43.4915	0.73209	0.00284446		43.4915	0.00165416	0.000157236
43.5669	0.732629	0.00275804		43.5669	0.732208	0.00285404		43.5669	0.00169467	0.000158709
43.6422	0.731523	0.00279836		43.6422	0.73233	0.00286366		43.6422	0.00173612	0.000160006
43.7176	0.731411	0.00349705		43.7176	0.732454	0.0028732		43.7176	0.00177852	0.000161122
43.793	0.732413	0.0025802		43.793	0.732581	0.0028825		43.793	0.00182189	0.000162052
43.8684	0.731978	0.00242349		43.8684	0.732711	0.00289103		43.8684	0.00186622	0.000162795
43.9437	0.732934	0.00295124		43.9437	0.732843	0.00289802		43.9437	0.00191153	0.000163352
44.0191	0.733017	0.00327532		44.0191	0.732977	0.00290282		44.0191	0.00195782	0.000163729
44.0945	0.732988	0.00335496		44.0945	0.733114	0.00290546		44.0945	0.0020051	0.000163934
44.1698	0.732897	0.00291916		44.1698	0.733254	0.00290676		44.1698	0.00205337	0.00016398
44.2452	0.733254	0.00244809		44.2452	0.733396	0.00290742		44.2452	0.00210265	0.000163878
44.3206	0.733528	0.00250264		44.3206	0.733543	0.00290805		44.3206	0.00215295	0.000163643
44.3959	0.734394	0.00236982		44.3959	0.733695	0.00290942		44.3959	0.00220428	0.000163291
44.4713	0.73451	0.00266804		44.4713	0.733851	0.00291199		44.4713	0.00225665	0.000162835
44.5467	0.733833	0.00351207		44.5467	0.734013	0.00291594		44.5467	0.00231008	0.00016229
44.6221	0.733957	0.00247712		44.6221	0.734178	0.00292143		44.6221	0.00236458	0.000161673
44.6974	0.734386	0.00278872		44.6974	0.734348	0.00292866		44.6974	0.00242017	0.000161
44.7728	0.734721	0.00368839		44.7728	0.73452	0.00293761		44.7728	0.00247686	0.000160287
44.8482	0.734481	0.00328166		44.8482	0.734696	0.00294805		44.8482	0.00253468	0.000159548
44.9235	0.734484	0.00340478		44.9235	0.734876	0.00295983		44.9235	0.00259364	0.000158799
44.9989	0.73469	0.00294027		44.9989	0.735059	0.00297272		44.9989	0.00265376	0.000158054
45.0743	0.735214	0.00323824		45.0743	0.735246	0.00298594		45.0743	0.00271507	0.000157325
45.1497	0.735225	0.00335761		45.1497	0.735435	0.0029988		45.1497	0.00277758	0.000156619
45.225	0.735094	0.00348345		45.225	0.735628	0.00301096		45.225	0.00284131	0.000155945
45.3004	0.735545	0.00298258		45.3004	0.735823	0.0030223		45.3004	0.0029063	0.000155304
45.3758	0.735079	0.00224076		45.3758	0.736021	0.00303239		45.3758	0.00297256	0.000154701
45.4511	0.736341	0.00304812		45.4511	0.736221	0.00304092		45.4511	0.00304012	0.000154142
45.5265	0.736912	0.00305233		45.5265	0.736424	0.00304788		45.5265	0.003109	0.00015363
45.6019	0.736194	0.00269873		45.6019	0.736631	0.00305372		45.6019	0.0031792	0.00015317
45.6772	0.736455	0.00336993		45.6772	0.736843	0.00305911		45.6772	0.00325074	0.00015277
45.7526	0.736527	0.00405226		45.7526	0.73706	0.00306457		45.7526	0.00332365	0.000152439
45.828	0.737336	0.00393409		45.828	0.737284	0.00307028		45.828	0.00339793	0.000152178
45.9034	0.737824	0.00324874		45.9034	0.737514	0.003076		45.9034	0.00347361	0.000151997
45.9787	0.737524	0.00374241		45.9787	0.737752	0.00308192		45.9787	0.00355069	0.0001519
46.0541	0.737765	0.00287942		46.0541	0.737997	0.00308822		46.0541	0.00362921	0.000151895
46.1295	0.738274	0.0030053		46.1295	0.73825	0.00309505		46.1295	0.00370918	0.000151986
46.2048	0.738165	0.00317684		46.2048	0.738511	0.00310219		46.2048	0.00379062	0.000152178
46.2802	0.738817	0.00292766		46.2802	0.73878	0.00310942		46.2802	0.00387354	0.000152472
46.3556	0.738855	0.00287357		46.3556	0.739056	0.00311662		46.3556	0.00395795	0.000152869
46.431	0.738729	0.00304941		46.431	0.739338	0.00312397		46.431	0.00404387	0.000153362
46.5063	0.739534	0.00347854		46.5063	0.739628	0.00313148		46.5063	0.0041313	0.000153949
46.5817	0.739855	0.00398506		46.5817	0.739925	0.00313902		46.5817	0.00422024	0.000154625
46.6571	0.740046	0.00230819		46.6571	0.74023	0.00314651		46.6571	0.00431067	0.000155382
46.7324	0.739883	0.00231557		46.7324	0.740541	0.00315377		46.7324	0.0044026	0.000156215
46.8078	0.740398	0.00379581		46.8078	0.74086	0.00316075		46.8078	0.004496	0.000157119
46.8832	0.740875	0.00323377		46.8832	0.741186	0.00316737		46.8832	0.00459085	0.000158086
46.9586	0.741157	0.00294234		46.9586	0.741519	0.00317388		46.9586	0.00468711	0.000159111
47.0339	0.74213	0.00320076		47.0339	0.741858	0.0031805		47.0339	0.00478476	0.000160189
47.1093	0.740629	0.00354015		47.1093	0.742203	0.0031875		47.1093	0.00488375	0.000161319
47.1847	0.741695	0.00317426		47.1847	0.742552	0.0031955		47.1847	0.00498402	0.000162497
47.26	0.742596	0.00334385		47.26	0.742907	0.00320502		47.26	0.00508553	0.000163719
47.3354	0.742998	0.00398935		47.3354	0.743267	0.00321672		47.3354	0.00518822	0.000164988
47.4108	0.743309	0.00309999		47.4108	0.743632	0.00323106		47.4108	0.00529202	0.000166302
47.4862	0.744244	0.00300895		47.4862	0.744004	0.00324788		47.4862	0.00539688	0.000167669
47.5615	0.743605	0.00342935		47.5615	0.744384	0.00326651		47.5615	0.00550272	0.000169099
47.6369	0.744782	0.00361406		47.6369	0.744771	0.00328634		47.6369	0.00560948	0.000170603
47.7123	0.745344	0.0031923		47.7123	0.745167	0.00330645		47.7123	0.00571708	0.000172195
47.7876	0.746294	0.00241422		47.7876	0.745572	0.00332598		47.7876	0.00582545	0.000173894
47.863	0.745907	0.00376914		47.863	0.745987	0.00334456		47.863	0.0059345	0.000175714
47.9384	0.746115	0.00427694		47.9384	0.746413	0.00336197		47.9384	0.00604416	0.00017767
48.0137	0.746728	0.00358744		48.0137	0.746849	0.00337807		48.0137	0.00615434	0.000179779
48.0891	0.747463	0.00300499		48.0891	0.747296	0.00339255		48.0891	0.00626495	0.000182052
48.1645	0.747156	0.00332787		48.1645	0.747754	0.00340523		48.1645	0.0063759	0.000184506
48.2399	0.748512	0.00394248		48.2399	0.748222	0.00341602		48.2399	0.0064871	0.000187151
48.3152	0.748301	0.00342468		48.3152	0.748701	0.00342491		48.3152	0.00659845	0.000190001
48.3906	0.748887	0.00290244		48.3906	0.749189	0.00343191		48.3906	0.00670986	0.000193068
48.466	0.749525	0.00326469		48.466	0.749688	0.00343718		48.466	0.00682121	0.00019636
48.5413	0.749096	0.0043526		48.5413	0.750196	0.00344096		48.5413	0.0069324	0.000199881
48.6167	0.74965	0.00372938		48.6167	0.750713	0.00344326		48.6167	0.00704332	0.000203643
48.6921	0.750142	0.00364687		48.6921	0.751238	0.00344429		48.6921	0.00715385	0.000207646
48.7675	0.751111	0.0036069		48.7675	0.751774	0.00344457		48.7675	0.00726388	0.000211898
48.8428	0.751193	0.00335492		48.8428	0.752319	0.00344513		48.8428	0.00737327	0.000216405
48.9182	0.751739	0.00409114		48.9182	0.752875	0.00344701		48.9182	0.00748191	0.000221168
48.9936	0.752175	0.00472308		48.9936	0.753442	0.00345076		48.9936	0.00758967	0.000226191
49.0689	0.75429	0.00356089		49.0689	0.754022	0.00345637		49.0689	0.00769642	0.000231467
49.1443	0.754596	0.00370539		49.1443	0.754613	0.00346361		49.1443	0.00780202	0.000236999
49.2197	0.754946	0.00394473		49.2197	0.755217	0.00347229		49.2197	0.00790633	0.000242784
49.2951	0.755993	0.00391403		49.2951	0.755832	0.00348225		49.2951	0.00800922	0.000248813
49.3704	0.756159	0.00287541		49.3704	0.75646	0.00349357		49.3704	0.00811056	0.000255076
49.4458	0.756133	0.00354239		49.4458	0.757099	0.00350627		49.4458	0.0082102	0.000261564
49.5212	0.757423	0.00294175		49.5212	0.75775	0.00352027		49.5212	0.00830801	0.000268259
49.5965	0.758365	0.00355083		49.5965	0.758413	0.00353548		49.5965	0.00840386	0.000275151
49.6719	0.759396	0.00332429		49.6719	0.759089	0.00355152		49.6719	0.0084976	0.000282224
49.7473	0.759255	0.00346285		49.7473	0.759776	0.00356786		49.7473	0.0085891	0.000289467
49.8226	0.760006	0.00372057		49.8226	0.760475	0.00358406		49.8226	0.00867823	0.000296873
49.898	0.760434	0.00345059		49.898	0.761185	0.0036002		49.898	0.00876484	0.000304429
49.9734	0.761749	0.00330423		49.9734	0.761905	0.00361627		49.9734	0.00884879	0.000312129
50.0488	0.762459	0.00283459		50.0488	0.762634	0.00363239		50.0488	0.00892993	0.000319968
50.1241	0.762851	0.00373593		50.1241	0.763371	0.00364879		50.1241	0.00900813	0.000327931
50.1995	0.763947	0.00331647		50.1995	0.764114	0.00366602		50.1995	0.00908324	0.000336009
50.2749	0.764986	0.00441565		50.2749	0.764862	0.00368437		50.2749	0.00915511	0.000344194
50.3502	0.765691	0.00361614		50.3502	0.765615	0.0037037		50.3502	0.0092236	0.000352465
50.4256	0.765786	0.00511458		50.4256	0.766372	0.00372423		50.4256	0.00928856	0.000360812
50.501	0.766323	0.00525085		50.501	0.767134	0.00374643		50.501	0.00934986	0.000369217
50.5764	0.767573	0.00311379		50.5764	0.767901	0.0037705		50.5764	0.00940736	0.000377665
50.6517	0.768239	0.00375009		50.6517	0.768671	0.00379644		50.6517	0.00946095	0.00038614
50.7271	0.769256	0.00387859		50.7271	0.769447	0.00382404		50.7271	0.00951051	0.000394626
50.8025	0.77008	0.00420318		50.8025	0.770229	0.00385307		50.8025	0.00955593	0.000403105
50.8778	0.769986	0.00459965		50.8778	0.771015	0.00388337		50.8778	0.00959712	0.000411562
50.9532	0.771145	0.0050674		50.9532	0.771807	0.00391492		50.9532	0.00963399	0.00041998
51.0286	0.772739	0.00398941		51.0286	0.772604	0.00394789		51.0286	0.00966645	0.000428341
51.104	0.773504	0.00361088		51.104	0.773406	0.00398225		51.104	0.00969443	0.000436624
51.1793	0.774483	0.00417806		51.1793	0.774213	0.00401774		51.1793	0.00971787	0.000444808
51.2547	0.775429	0.00441653		51.2547	0.775025	0.00405404		51.2547	0.0097367	0.000452872
51.3301	0.776926	0.00378296		51.3301	0.775841	0.00409093		51.3301	0.00975087	0.000460793
51.4054	0.777336	0.0036704		51.4054	0.776662	0.00412814		51.4054	0.00976035	0.00046855
51.4808	0.777048	0.00433456		51.4808	0.777485	0.00416527		51.4808	0.00976509	0.000476122
51.5562	0.778611	0.00406707		51.5562	0.778312	0.00420193		51.5562	0.00976507	0.000483485
51.6315	0.778897	0.00399977		51.6315	0.779142	0.00423758		51.6315	0.00976027	0.000490618
51.7069	0.779771	0.00495735		51.7069	0.779974	0.00427209		51.7069	0.00975067	0.000497498
51.7823	0.780591	0.00445341		51.7823	0.780806	0.00430543		51.7823	0.00973628	0.000504104
51.8577	0.781684	0.00411573		51.8577	0.781638	0.00433798		51.8577	0.0097171	0.000510418
51.933	0.781564	0.00311101		51.933	0.782468	0.00437038		51.933	0.00969312	0.000516421
52.0084	0.782693	0.00417766		52.0084	0.783296	0.00440393		52.0084	0.00966438	0.000522097
52.0838	0.783787	0.0047687		52.0838	0.78412	0.00443961		52.0838	0.00963087	0.000527428
52.1591	0.7844	0.00443921		52.1591	0.784939	0.00447756		52.1591	0.00959264	0.000532402
52.2345	0.78548	0.00489821		52.2345	0.785752	0.00451747		52.2345	0.0095497	0.000537003
52.3099	0.786872	0.00478477		52.3099	0.786558	0.00455896		52.3099	0.0095021	0.000541218
52.3853	0.788285	0.00516105		52.3853	0.787358	0.00460229		52.3853	0.00944989	0.000545036
52.4606	0.788347	0.00442638		52.4606	0.788151	0.00464787		52.4606	0.00939311	0.000548441
52.536	0.790178	0.00474496		52.536	0.788937	0.00469566		52.536	0.00933182	0.000551421
52.6114	0.790167	0.00546822		52.6114	0.789715	0.00474507		52.6114	0.00926611	0.000553965
52.6867	0.790716	0.00568057		52.6867	0.790487	0.00479503		52.6867	0.00919602	0.000556059
52.7621	0.791822	0.00521219		52.7621	0.791252	0.00484455		52.7621	0.00912166	0.000557694
52.8375	0.791718	0.00500466		52.8375	0.792011	0.00489318		52.8375	0.00904311	0.000558862
52.9128	0.793309	0.00483297		52.9128	0.792762	0.00494042		52.9128	0.00896046	0.000559558
52.9882	0.793873	0.0048528		52.9882	0.793506	0.00498589		52.9882	0.00887381	0.000559777
53.0636	0.794674	0.00423351		53.0636	0.794242	0.00502964		53.0636	0.00878327	0.000559515
53.139	0.796298	0.00502433		53.139	0.79497	0.00507205		53.139	0.00868893	0.000558766
53.2143	0.796562	0.00513782		53.2143	0.795687	0.00511342		53.2143	0.00859091	0.000557531
53.2897	0.796637	0.00493343		53.2897	0.796394	0.00515376		53.2897	0.00848931	0.00055581
53.3651	0.797237	0.00455802		53.3651	0.797089	0.00519326		53.3651	0.00838423	0.000553602
53.4404	0.799234	0.00521476		53.4404	0.797771	0.00523235		53.4404	0.00827577	0.000550914
53.5158	0.799356	0.00537864		53.5158	0.798441	0.00527156		53.5158	0.00816404	0.000547746
53.5912	0.798946	0.00677821		53.5912	0.799098	0.00531138		53.5912	0.00804915	0.000544105
53.6666	0.799649	0.00592242		53.6666	0.799742	0.00535231		53.6666	0.00793121	0.00053999
53.7419	0.800452	0.00526082		53.7419	0.800372	0.00539466		53.7419	0.00781033	0.000535401
53.8173	0.801233	0.00559892		53.8173	0.800989	0.00543814		53.8173	0.00768665	0.000530339
53.8927	0.801973	0.00519653		53.8927	0.801594	0.00548195		53.8927	0.00756027	0.000524804
53.968	0.802416	0.00568442		53.968	0.802185	0.00552493		53.968	0.00743134	0.000518793
54.0434	0.802611	0.00602372		54.0434	0.802764	0.00556641		54.0434	0.00729997	0.000512311
54.1188	0.803207	0.00636937		54.1188	0.80333	0.00560657		54.1188	0.00716631	0.000505354
54.1942	0.805173	0.00494309		54.1942	0.803884	0.00564585		54.1942	0.0070305	0.000497928
54.2695	0.805179	0.0051678		54.2695	0.804426	0.00568469		54.2695	0.00689268	0.00049004
54.3449	0.805199	0.00526561		54.3449	0.804955	0.0057234		54.3449	0.00675302	0.000481696
54.4203	0.805846	0.00548601		54.4203	0.805474	0.005762		54.4203	0.00661165	0.000472909
54.4956	0.806389	0.005633		54.4956	0.805981	0.00580061		54.4956	0.00646874	0.000463692
54.571	0.806831	0.00569665		54.571	0.806476	0.00583942		54.571	0.00632443	0.00045406
54.6464	0.808086	0.00630895		54.6464	0.806958	0.00587796		54.6464	0.00617887	0.000444038
54.7217	0.808618	0.00682695		54.7217	0.807428	0.00591548		54.7217	0.00603222	0.000433656
54.7971	0.808945	0.00729118		54.7971	0.807885	0.00595182		54.7971	0.00588462	0.000422948
54.8725	0.809112	0.00608624		54.8725	0.80833	0.00598761		54.8725	0.00573621	0.000411961
54.9479	0.809367	0.00576121		54.9479	0.80876	0.00602353		54.9479	0.00558715	0.000400742
55.0232	0.809127	0.00628454		55.0232	0.809178	0.00606011		55.0232	0.00543757	0.000389352
55.0986	0.809699	0.00608073		55.0986	0.809581	0.00609767		55.0986	0.00528761	0.00037785
55.174	0.810506	0.0061229		55.174	0.809972	0.00613602		55.174	0.00513742	0.000366304
55.2493	0.810693	0.00631459		55.2493	0.810348	0.00617435		55.2493	0.00498713	0.000354792
55.3247	0.810658	0.00558379		55.3247	0.810711	0.00621144		55.3247	0.00483687	0.000343393
55.4001	0.810735	0.00519906		55.4001	0.81106	0.00624626		55.4001	0.00468678	0.000332188
55.4755	0.812842	0.00594862		55.4755	0.811395	0.00627862		55.4755	0.00453698	0.00032127
55.5508	0.812676	0.0051947		55.5508	0.811718	0.00630872		55.5508	0.0043876	0.000310733
55.6262	0.812161	0.0065612		55.6262	0.812027	0.00633651		55.6262	0.00423877	0.000300667
55.7016	0.812297	0.00733588		55.7016	0.812324	0.0063621		55.7016	0.0040906	0.000291172
55.7769	0.813447	0.00735783		55.7769	0.812609	0.00638545		55.7769	0.00394322	0.000282333
55.8523	0.814158	0.00743545		55.8523	0.812881	0.00640632		55.8523	0.00379675	0.00027424
55.9277	0.813903	0.00654951		55.9277	0.813141	0.0064246		55.9277	0.00365131	0.000266967
56.0031	0.814119	0.00624995		56.0031	0.81339	0.0064406		56.0031	0.003507	0.000260578
56.0784	0.813686	0.00681045		56.0784	0.813629	0.006455		56.0784	0.00336395	0.00025513
56.1538	0.812606	0.00817299		56.1538	0.813857	0.00646888		56.1538	0.00322226	0.000250657
56.2292	0.814341	0.005846		56.2292	0.814074	0.00648346		56.2292	0.00308204	0.000247176
56.3045	0.814769	0.00475726		56.3045	0.814282	0.00649918		56.3045	0.0029434	0.000244692
56.3799	0.81517	0.00763102		56.3799	0.814479	0.00651581		56.3799	0.00280646	0.000243184
56.4553	0.815933	0.00855418		56.4553	0.814665	0.00653248		56.4553	0.0026713	0.000242618
56.5306	0.815382	0.00716954		56.5306	0.814839	0.00654786		56.5306	0.00253805	0.000242932
56.606	0.815292	0.00749497		56.606	0.815003	0.00656041		56.606	0.00240678	0.000244049
56.6814	0.81538	0.00561741		56.6814	0.815154	0.00656877		56.6814	0.00227759	0.000245889
56.7568	0.815871	0.00634472		56.7568	0.815293	0.00657214		56.7568	0.00215056	0.000248356
56.8321	0.816871	0.00626457		56.8321	0.81542	0.00657071		56.8321	0.00202577	0.000251353
56.9075	0.816647	0.00670018		56.9075	0.815536	0.00656528		56.9075	0.00190329	0.000254787
56.9829	0.815094	0.00654803		56.9829	0.815641	0.00655661		56.9829	0.00178319	0.00025857
57.0582	0.814795	0.00676172		57.0582	0.815735	0.00654531		57.0582	0.00166552	0.000262614
57.1336	0.816175	0.00619276		57.1336	0.815817	0.00653189		57.1336	0.00155034	0.000266843
57.209	0.815812	0.00553096		57.209	0.815888	0.00651711		57.209	0.00143772	0.000271185
57.2844	0.816177	0.00721357		57.2844	0.815948	0.0065016		57.2844	0.0013277	0.000275582
57.3597	0.816192	0.00677339		57.3597	0.815998	0.00648576		57.3597	0.00122034	0.00027998
57.4351	0.816518	0.00606334		57.4351	0.816037	0.00646954		57.4351	0.0011157	0.000284327
57.5105	0.816711	0.00616		57.5105	0.816066	0.00645317		57.5105	0.0010138	0.000288584
57.5858	0.817955	0.00619177		57.5858	0.816088	0.00643677		57.5858	0.000914711	0.000292704
57.6612	0.81673	0.00681253		57.6612	0.816101	0.00642061		57.6612	0.000818463	0.000296645
57.7366	0.816204	0.00699164		57.7366	0.816106	0.00640486		57.7366	0.000725099	0.000300366
57.812	0.815849	0.00815408		57.812	0.816104	0.0063896		57.812	0.000634654	0.000303828
57.8873	0.816343	0.0066197		57.8873	0.816095	0.00637457		57.8873	0.000547155	0.000306998
57.9627	0.816896	0.00698266		57.9627	0.81608	0.00635929		57.9627	0.000462627	0.000309846
58.0381	0.815359	0.00498654		58.0381	0.81606	0.00634388		58.0381	0.00038108	0.000312356
58.1134	0.816837	0.00588553		58.1134	0.816034	0.00632866		58.1134	0.000302528	0.000314511
58.1888	0.817205	0.00594011		58.1888	0.816004	0.00631336		58.1888	0.000226972	0.0003163
58.2642	0.81643	0.00602037		58.2642	0.815969	0.0062974		58.2642	0.000154413	0.000317716
58.3396	0.815772	0.00644178		58.3396	0.815928	0.00628046		58.3396	8.4846e-05	0.00031876
58.4149	0.815901	0.00770458		58.4149	0.815879	0.00626273		58.4149	1.82588e-05	0.000319432
58.4903	0.815424	0.00699066		58.4903	0.815824	0.00624492		58.4903	-4.53649e-05	0.000319737
58.5657	0.815808	0.00663518		58.5657	0.81576	0.00622814		58.5657	-0.000106047	0.000319684
58.641	0.815055	0.00641765		58.641	0.815689	0.00621335		58.641	-0.000163814	0.000319281
58.7164	0.815489	0.0058922		58.7164	0.815612	0.00620146		58.7164	-0.000218699	0.00031854
58.7918	0.814974	0.00586499		58.7918	0.81553	0.00619312		58.7918	-0.00027074	0.000317469
58.8671	0.815748	0.00639792		58.8671	0.815445	0.00618842		58.8671	-0.000319982	0.000316082
58.9425	0.815916	0.00534316		58.9425	0.815358	0.00618719		58.9425	-0.00036647	0.000314392
59.0179	0.815305	0.00626827		59.0179	0.815269	0.00618891		59.0179	-0.000410255	0.000312416
59.0933	0.815321	0.00674202		59.0933	0.81518	0.00619321		59.0933	-0.00045139	0.000310173
59.1686	0.81527	0.00609586		59.1686	0.815091	0.00620013		59.1686	-0.000489925	0.000307686
59.244	0.815351	0.00614016		59.244	0.815003	0.00620966		59.244	-0.000525915	0.000304981
59.3194	0.814471	0.00514375		59.3194	0.814915	0.00622153		59.3194	-0.000559414	0.000302091
59.3947	0.815764	0.00628092		59.3947	0.814828	0.00623478		59.3947	-0.000590477	0.000299055
59.4701	0.81569	0.00625702		59.4701	0.81474	0.00624803		59.4701	-0.000619159	0.000295917
59.5455	0.815232	0.00618351		59.5455	0.814651	0.00625953		59.5455	-0.000645518	0.000292729
59.6209	0.814285	0.00578678		59.6209	0.814562	0.00626808		59.6209	-0.000669611	0.000289547
59.6962	0.814572	0.00542345		59.6962	0.814472	0.00627347		59.6962	-0.000691493	0.000286431
59.7716	0.814486	0.00595397		59.7716	0.814383	0.00627583		59.7716	-0.000711222	0.000283444
59.847	0.813643	0.00562504		59.847	0.814293	0.0062757		59.847	-0.000728855	0.000280652
59.9223	0.813209	0.00712672		59.9223	0.814204	0.00627396		59.9223	-0.000744449	0.000278124
59.9977	0.814479	0.00771276		59.9977	0.814114	0.00627138		59.9977	-0.000758062	0.000275932
60.0731	0.814083	0.00773456		60.0731	0.814025	0.00626848		60.0731	-0.000769751	0.000274146
60.1484	0.813044	0.00782232		60.1484	0.813935	0.0062655		60.1484	-0.000779571	0.000272839
60.2238	0.813185	0.00613005		60.2238	0.813846	0.00626231		60.2238	-0.00078758	0.000272078
60.2992	0.814712	0.00621343		60.2992	0.813757	0.00625837		60.2992	-0.00079383	0.000271934
60.3746	0.813582	0.00664625		60.3746	0.813669	0.00625333		60.3746	-0.000798373	0.000272469
60.4499	0.813121	0.00703185		60.4499	0.813583	0.00624651		60.4499	-0.000801258	0.000273742
60.5253	0.813854	0.00655913		60.5253	0.813499	0.00623708		60.5253	-0.00080253	0.000275801
60.6007	0.813607	0.00608371		60.6007	0.813419	0.00622418		60.6007	-0.000802232	0.00027868
60.676	0.81309	0.00668769		60.676	0.813343	0.00620732		60.676	-0.000800407	0.000282399
60.7514	0.813404	0.00690735		60.7514	0.813271	0.00618658		60.7514	-0.000797099	0.000286967
60.8268	0.813228	0.00583037		60.8268	0.813205	0.0061619		60.8268	-0.000792356	0.000292375
60.9022	0.812296	0.00576776		60.9022	0.813143	0.00613359		60.9022	-0.000786226	0.000298603
60.9775	0.812428	0.00620481		60.9775	0.813085	0.00610183		60.9775	-0.000778763	0.00030562
61.0529	0.811882	0.0065871		61.0529	0.813031	0.00606716		61.0529	-0.000770022	0.000313387
61.1283	0.813073	0.005539		61.1283	0.812981	0.00603032		61.1283	-0.00076006	0.000321861
61.2036	0.812376	0.00588011		61.2036	0.812935	0.00599235		61.2036	-0.000748937	0.000330994
61.279	0.813483	0.00686559		61.279	0.812891	0.00595446		61.279	-0.000736714	0.000340742
61.3544	0.814085	0.00506857		61.3544	0.812851	0.00591794		61.3544	-0.000723451	0.000351056
61.4298	0.812404	0.0058498		61.4298	0.812814	0.00588392		61.4298	-0.000709212	0.000361889
61.5051	0.812314	0.00647645		61.5051	0.812779	0.00585297		61.5051	-0.000694062	0.000373191
61.5805	0.813	0.00582016		61.5805	0.812744	0.00582494		61.5805	-0.000678069	0.00038491
61.6559	0.812303	0.00565801		61.6559	0.812709	0.00579931		61.6559	-0.000661302	0.000396996
61.7312	0.812344	0.00661316		61.7312	0.812673	0.00577523		61.7312	-0.000643833	0.000409393
61.8066	0.811535	0.00620554		61.8066	0.812636	0.00575185		61.8066	-0.000625734	0.000422051
61.882	0.81224	0.00526431		61.882	0.812597	0.00572837		61.882	-0.000607076	0.000434914
61.9573	0.812757	0.00583886		61.9573	0.812557	0.00570409		61.9573	-0.000587931	0.000447933
62.0327	0.813602	0.00648684		62.0327	0.812515	0.00567874		62.0327	-0.000568369	0.00046106
62.1081	0.813296	0.00533525		62.1081	0.812471	0.00565188		62.1081	-0.000548463	0.000474247
62.1835	0.812417	0.00444729		62.1835	0.812425	0.00562322		62.1835	-0.000528284	0.000487454
62.2588	0.812564	0.0052927		62.2588	0.812377	0.00559291		62.2588	-0.000507903	0.000500639
62.3342	0.813137	0.00594976		62.3342	0.812329	0.00556153		62.3342	-0.000487388	0.000513766
62.4096	0.813229	0.00572409		62.4096	0.812281	0.00552943		62.4096	-0.000466804	0.000526797
62.4849	0.811197	0.00707553		62.4849	0.812232	0.0054964		62.4849	-0.000446217	0.000539699
62.5603	0.811406	0.00544259		62.5603	0.812183	0.00546218		62.5603	-0.000425685	0.000552436
62.6357	0.812864	0.00535782		62.6357	0.812134	0.00542662		62.6357	-0.000405262	0.00056497
62.7111	0.812395	0.00530141		62.7111	0.812085	0.00538964		62.7111	-0.000384997	0.000577265
62.7864	0.812319	0.00608401		62.7864	0.812037	0.00535132		62.7864	-0.000364935	0.00058928
62.8618	0.811778	0.00521978		62.8618	0.811991	0.00531195		62.8618	-0.000345116	0.000600974
62.9372	0.812497	0.00548841		62.9372	0.811946	0.00527177		62.9372	-0.000325575	0.000612307
63.0125	0.811624	0.00533774		63.0125	0.811904	0.00523129		63.0125	-0.000306339	0.000623233
63.0879	0.811228	0.00544226		63.0879	0.811864	0.00519126		63.0879	-0.000287431	0.000633706
63.1633	0.81194	0.00466657		63.1633	0.811826	0.00515294		63.1633	-0.000268867	0.000643676
63.2387	0.811012	0.00599281		63.2387	0.81179	0.00511718		63.2387	-0.000250662	0.000653095
63.314	0.811459	0.00512888		63.314	0.811757	0.00508461		63.314	-0.000232826	0.000661918
63.3894	0.811739	0.00526689		63.3894	0.811728	0.00505604		63.3894	-0.000215368	0.0006701
63.4648	0.811611	0.00560278		63.4648	0.811703	0.00503149		63.4648	-0.000198294	0.000677601
63.5401	0.810446	0.00634627		63.5401	0.811682	0.00501019		63.5401	-0.00018161	0.000684385
63.6155	0.811532	0.00535659		63.6155	0.811666	0.0049912		63.6155	-0.00016532	0.000690417
63.6909	0.811545	0.00404837		63.6909	0.811655	0.0049739		63.6909	-0.000149425	0.000695671
63.7662	0.811432	0.00418886		63.7662	0.811648	0.00495802		63.7662	-0.000133923	0.000700125
63.8416	0.811418	0.00462182		63.8416	0.811645	0.00494297		63.8416	-0.00011881	0.000703759
63.917	0.811503	0.00519533		63.917	0.811647	0.00492828		63.917	-0.000104077	0.000706561
63.9924	0.811576	0.00449686		63.9924	0.811652	0.00491341		63.9924	-8.97112e-05	0.000708525
64.0677	0.812137	0.00446704		64.0677	0.811661	0.00489751		64.0677	-7.57003e-05	0.000709649
64.1431	0.810615	0.0050002		64.1431	0.811674	0.00487971		64.1431	-6.203e-05	0.000709937
64.2185	0.810617	0.00416697		64.2185	0.811691	0.00485941		64.2185	-4.86882e-05	0.0007094
64.2938	0.812271	0.0039896		64.2938	0.811712	0.00483589		64.2938	-3.56639e-05	0.00070805
64.3692	0.812184	0.00487156		64.3692	0.811736	0.00480887		64.3692	-2.29487e-05	0.000705904
64.4446	0.811727	0.00567905		64.4446	0.811764	0.00477831		64.4446	-1.05391e-05	0.000702984
64.52	0.81256	0.0038674		64.52	0.811793	0.00474454		64.52	1.56709e-06	0.000699315
64.5953	0.812269	0.00434012		64.5953	0.811824	0.00470798		64.5953	1.33691e-05	0.000694925
64.6707	0.811369	0.00564519		64.6707	0.811855	0.00466952		64.6707	2.48636e-05	0.000689848
64.7461	0.812133	0.0062473		64.7461	0.811886	0.00463023		64.7461	3.60454e-05	0.000684117
64.8214	0.811198	0.00501036		64.8214	0.811916	0.00459102		64.8214	4.69042e-05	0.000677768
64.8968	0.811262	0.00569583		64.8968	0.811944	0.00455202		64.8968	5.74277e-05	0.000670835
64.9722	0.81232	0.0058961		64.9722	0.811972	0.00451343		64.9722	6.75993e-05	0.000663355
65.0476	0.812646	0.00510258		65.0476	0.811998	0.0044753		65.0476	7.73977e-05	0.000655361
65.1229	0.81156	0.00514177		65.1229	0.812023	0.004438		65.1229	8.67984e-05	0.000646883
65.1983	0.811149	0.00326341		65.1983	0.812047	0.00440152		65.1983	9.5773e-05	0.000637953
65.2737	0.81219	0.00503243		65.2737	0.812069	0.00436559		65.2737	0.000104293	0.000628595
65.349	0.811816	0.00574542		65.349	0.81209	0.00433023		65.349	0.000112331	0.000618833
65.4244	0.812783	0.00381742		65.4244	0.812109	0.00429619		65.4244	0.000119855	0.000608692
65.4998	0.81313	0.0048435		65.4998	0.812128	0.00426444		65.4998	0.000126837	0.000598198
65.5751	0.812424	0.00397157		65.5751	0.812146	0.00423555		65.5751	0.000133252	0.000587374
65.6505	0.811926	0.00361477		65.6505	0.812164	0.00420982		65.6505	0.000139075	0.000576244
65.7259	0.812608	0.00364064		65.7259	0.812181	0.00418709		65.7259	0.000144285	0.000564832
65.8013	0.812683	0.00388038		65.8013	0.812198	0.00416709		65.8013	0.000148867	0.000553161
65.8766	0.812081	0.00459364		65.8766	0.812215	0.00414945		65.8766	0.000152807	0.00054126
65.952	0.812914	0.00364087		65.952	0.812233	0.00413361		65.952	0.000156097	0.000529151
66.0274	0.811916	0.003557		66.0274	0.81225	0.00411894		66.0274	0.000158732	0.000516865
66.1027	0.812266	0.00317138		66.1027	0.812267	0.00410531		66.1027	0.000160712	0.00050443
66.1781	0.811472	0.00404069		66.1781	0.812283	0.00409338		66.1781	0.000162042	0.000491877
66.2535	0.812086	0.00387177		66.2535	0.812298	0.004084		66.2535	0.000162732	0.00047924
66.3289	0.811833	0.00363079		66.3289	0.812311	0.0040782		66.3289	0.000162794	0.000466558
66.4042	0.811771	0.00481573		66.4042	0.812322	0.00407698		66.4042	0.000162251	0.000453877
66.4796	0.813747	0.00302065		66.4796	0.812331	0.00408088		66.4796	0.000161127	0.000441246
66.555	0.812596	0.00400627		66.555	0.812338	0.00408958		66.555	0.000159456	0.000428719
66.6303	0.81203	0.00399551		66.6303	0.812346	0.00410238		66.6303	0.000157279	0.000416357
66.7057	0.812263	0.00456438		66.7057	0.812354	0.0041178		66.7057	0.000154639	0.000404232
66.7811	0.812796	0.00459595		66.7811	0.812362	0.00413441		66.7811	0.000151582	0.000392424
66.8565	0.812721	0.00468842		66.8565	0.812371	0.00415103		66.8565	0.000148155	0.000381027
66.9318	0.81176	0.0049093		66.9318	0.812379	0.00416678		66.9318	0.000144406	0.000370142
67.0072	0.811526	0.0049266		67.0072	0.812387	0.00418135		67.0072	0.000140383	0.000359883
67.0826	0.812917	0.00555034		67.0826	0.812396	0.00419484		67.0826	0.000136133	0.000350374
67.1579	0.813311	0.00494666		67.1579	0.812405	0.00420733		67.1579	0.000131703	0.000341746
67.2333	0.812305	0.00490002		67.2333	0.812414	0.00421879		67.2333	0.000127142	0.000334136
67.3087	0.812412	0.00544954		67.3087	0.812424	0.00422864		67.3087	0.000122496	0.000327683
67.384	0.812243	0.00318515		67.384	0.812434	0.00423577		67.384	0.000117812	0.000322519
67.4594	0.812533	0.00391335		67.4594	0.812445	0.00423879		67.4594	0.000113129	0.000318761
67.5348	0.812795	0.00494492		67.5348	0.812456	0.00423681		67.5348	0.000108483	0.000316506
67.6102	0.812006	0.00313363		67.6102	0.812468	0.00422921		67.6102	0.000103903	0.000315824
67.6855	0.812302	0.00377579		67.6855	0.812478	0.00421503		67.6855	9.94108e-05	0.000316749
67.7609	0.812061	0.00530948		67.7609	0.812489	0.00419366		67.7609	9.50236e-05	0.000319278
67.8363	0.812609	0.00595729		67.8363	0.812498	0.00416532		67.8363	9.07509e-05	0.000323375
67.9116	0.81264	0.00483053		67.9116	0.812507	0.00413106		67.9116	8.65991e-05	0.000328974
67.987	0.81217	0.00518948		67.987	0.812515	0.00409216		67.987	8.25732e-05	0.000335986
68.0624	0.812494	0.00457744		68.0624	0.812522	0.00405021		68.0624	7.86784e-05	0.000344305
68.1378	0.812761	0.00440904		68.1378	0.81253	0.00400678		68.1378	7.49187e-05	0.000353812
68.2131	0.812967	0.00359572		68.2131	0.812539	0.00396311		68.2131	7.12988e-05	0.00036438
68.2885	0.813236	0.00242667		68.2885	0.812549	0.0039202		68.2885	6.78217e-05	0.000375883
68.3639	0.812347	0.00335521		68.3639	0.812558	0.00387883		68.3639	6.44858e-05	0.000388196
68.4392	0.812225	0.0044553		68.4392	0.812567	0.00383965		68.4392	6.12882e-05	0.000401197
68.5146	0.812544	0.00412509		68.5146	0.812575	0.00380338		68.5146	5.82212e-05	0.000414766
68.59	0.812826	0.00373593		68.59	0.812582	0.00377097		68.59	5.52784e-05	0.000428794
68.6654	0.812259	0.00624741		68.6654	0.812588	0.00374338		68.6654	5.24525e-05	0.000443177
68.7407	0.812272	0.00598578		68.7407	0.812593	0.00372101		68.7407	4.97363e-05	0.000457821
68.8161	0.812458	0.00364301		68.8161	0.812597	0.00370365		68.8161	4.71224e-05	0.00047264
68.8915	0.812227	0.00294624		68.8915	0.8126	0.00369049		68.8915	4.46034e-05	0.000487562
68.9668	0.81321	0.00289751		68.9668	0.812602	0.00368035		68.9668	4.2171e-05	0.000502516
69.0422	0.813411	0.001856		69.0422	0.812601	0.00367226		69.0422	3.98178e-05	0.000517445
69.1176	0.812082	0.00356795		69.1176	0.812599	0.00366553		69.1176	3.75364e-05	0.000532295
69.1929	0.812409	0.00385963		69.1929	0.812593	0.00366019		69.1929	3.53185e-05	0.000547016
69.2683	0.813353	0.00293445		69.2683	0.812584	0.0036566		69.2683	3.31551e-05	0.000561564
69.3437	0.813407	0.00289222		69.3437	0.812573	0.00365543		69.3437	3.10391e-05	0.000575898
69.4191	0.812523	0.00392042		69.4191	0.812559	0.00365806		69.4191	2.89671e-05	0.000589981
69.4944	0.812134	0.00515826		69.4944	0.812543	0.00366583		69.4944	2.69415e-05	0.000603781
69.5698	0.813068	0.00420873		69.5698	0.812527	0.00367894		69.5698	2.49671e-05	0.000617267
69.6452	0.811649	0.00373068		69.6452	0.81251	0.00369676		69.6452	2.30516e-05	0.000630411
69.7205	0.813163	0.00305493		69.7205	0.812495	0.0037185		69.7205	2.12053e-05	0.000643185
69.7959	0.812958	0.00285122		69.7959	0.812483	0.00374359		69.7959	1.94419e-05	0.000655567
69.8713	0.812479	0.00350086		69.8713	0.812473	0.00377158		69.8713	1.77762e-05	0.000667532
69.9467	0.811774	0.00458734		69.9467	0.812464	0.00380175		69.9467	1.62245e-05	0.000679058
70.022	0.812807	0.0046826		70.022	0.812457	0.00383313		70.022	1.4805e-05	0.000690123
70.0974	0.813074	0.00416226		70.0974	0.81245	0.00386518		70.0974	1.35376e-05	0.000700708
70.1728	0.812218	0.00436397		70.1728	0.812444	0.00389819		70.1728	1.24427e-05	0.000710791
70.2481	0.811833	0.00486341		70.2481	0.81244	0.00393249		70.2481	1.15428e-05	0.000720356
70.3235	0.812467	0.00586969		70.3235	0.812439	0.0039678		70.3235	1.08609e-05	0.000729382
70.3989	0.81198	0.00413221		70.3989	0.812441	0.00400344		70.3989	1.04214e-05	0.00073785
70.4743	0.812784	0.00351197		70.4743	0.812447	0.00403829		70.4743	1.02493e-05	0.000745742
70.5496	0.812123	0.00419821		70.5496	0.812457	0.00407194		70.5496	1.03697e-05	0.000753042
70.625	0.811928	0.00287376		70.625	0.81247	0.0041046		70.625	1.08066e-05	0.000759733
70.7004	0.811303	0.00445935		70.7004	0.812485	0.00413671		70.7004	1.15794e-05	0.000765804
70.7757	0.812618	0.00451583		70.7757	0.812502	0.00416881		70.7757	1.27028e-05	0.000771246
70.8511	0.812275	0.00451963		70.8511	0.812519	0.00420117		70.8511	1.41868e-05	0.000776057
70.9265	0.81129	0.00455611		70.9265	0.812537	0.00423368		70.9265	1.60358e-05	0.000780236
71.0018	0.812068	0.00394501		71.0018	0.812552	0.00426655		71.0018	1.82445e-05	0.000783788
71.0772	0.811912	0.00627818		71.0772	0.812565	0.00430048		71.0772	2.07982e-05	0.000786726
71.1526	0.813074	0.00493177		71.1526	0.812575	0.00433641		71.1526	2.36723e-05	0.000789064
71.228	0.813111	0.00379608		71.228	0.812582	0.00437496		71.228	2.68346e-05	0.000790821
71.3033	0.813484	0.00345567		71.3033	0.812585	0.00441691		71.3033	3.02471e-05	0.00079202
71.3787	0.811618	0.00383836		71.3787	0.812585	0.00446303		71.3787	3.38667e-05	0.000792685
71.4541	0.813623	0.00417192		71.4541	0.812584	0.00451408		71.4541	3.76479e-05	0.000792848
71.5294	0.813737	0.00509476		71.5294	0.812581	0.00457061		71.5294	4.15423e-05	0.000792538
71.6048	0.813014	0.00473392		71.6048	0.812578	0.00463252		71.6048	4.54998e-05	0.000791791
71.6802	0.812456	0.0040686		71.6802	0.812574	0.00469894		71.6802	4.94702e-05	0.000790642
71.7556	0.812617	0.00536713		71.7556	0.812571	0.00476871		71.7556	5.34034e-05	0.000789127
71.8309	0.814407	0.00447712		71.8309	0.812569	0.00484087		71.8309	5.72509e-05	0.000787284
71.9063	0.814032	0.00495057		71.9063	0.812568	0.00491478		71.9063	6.09676e-05	0.000785147
71.9817	0.812711	0.00510108		71.9817	0.812568	0.00498984		71.9817	6.45113e-05	0.00078275
72.057	0.812366	0.00462946		72.057	0.812568	0.00506516		72.057	6.7843e-05	0.000780123
72.1324	0.812796	0.00546282		72.1324	0.812568	0.00513924		72.1324	7.09294e-05	0.000777293
72.2078	0.812947	0.00566278		72.2078	0.812565	0.00521061		72.2078	7.37442e-05	0.000774282
72.2831	0.811905	0.00485476		72.2831	0.812559	0.00527825		72.2831	7.62692e-05	0.000771112
72.3585	0.812214	0.00464224		72.3585	0.812551	0.00534182		72.3585	7.84935e-05	0.000767797
72.4339	0.812959	0.0056868		72.4339	0.812541	0.00540182		72.4339	8.04129e-05	0.000764352
72.5093	0.812147	0.00616285		72.5093	0.812529	0.00545915		72.5093	8.20294e-05	0.000760787
72.5846	0.812159	0.00687795		72.5846	0.812516	0.00551433		72.5846	8.33547e-05	0.000757109
72.66	0.812341	0.00695996		72.66	0.812502	0.00556763		72.66	8.44076e-05	0.000753327
72.7354	0.810328	0.00620196		72.7354	0.812487	0.00561913		72.7354	8.5215e-05	0.000749449
72.8107	0.810565	0.00614737		72.8107	0.812474	0.00566925		72.8107	8.58112e-05	0.000745483
72.8861	0.810881	0.00628282		72.8861	0.812464	0.00571839		72.8861	8.62347e-05	0.000741436
72.9615	0.813083	0.00712148		72.9615	0.812457	0.0057665		72.9615	8.65275e-05	0.000737316
73.0369	0.813276	0.00713092		73.0369	0.812455	0.00581322		73.0369	8.6736e-05	0.00073313
73.1122	0.81208	0.00667964		73.1122	0.812458	0.00585796		73.1122	8.69072e-05	0.000728886
73.1876	0.813363	0.00642813		73.1876	0.812467	0.00590038		73.1876	8.70896e-05	0.000724595
73.263	0.813538	0.00584906		73.263	0.812483	0.00594008		73.263	8.73296e-05	0.00072027
73.3383	0.812586	0.00627352		73.3383	0.812505	0.00597652		73.3383	8.76726e-05	0.000715928
73.4137	0.811935	0.0051833		73.4137	0.812532	0.0060092		73.4137	8.81603e-05	0.000711589
73.4891	0.811303	0.00553883		73.4891	0.812563	0.00603795		73.4891	8.88301e-05	0.000707274
73.5645	0.812043	0.00488794		73.5645	0.812596	0.00606278		73.5645	8.97125e-05	0.000703004
73.6398	0.812126	0.0062348		73.6398	0.812632	0.00608359		73.6398	9.08314e-05	0.000698802
73.7152	0.81324	0.00594179		73.7152	0.812667	0.00610018		73.7152	9.22056e-05	0.000694687
73.7906	0.812909	0.00780608		73.7906	0.812703	0.00611276		73.7906	9.3847e-05	0.000690683
73.8659	0.813964	0.00512662		73.8659	0.812739	0.00612245		73.8659	9.5765e-05	0.000686812
73.9413	0.813807	0.00548994		73.9413	0.812775	0.00613073		73.9413	9.79639e-05	0.000683098
74.0167	0.812198	0.00554714		74.0167	0.81281	0.00613862		74.0167	0.000100445	0.00067956
74.092	0.812338	0.00591186		74.092	0.812845	0.00614652		74.092	0.000103206	0.00067622
74.1674	0.812678	0.00707922		74.1674	0.812877	0.00615464		74.1674	0.000106243	0.000673096
74.2428	0.812634	0.00716271		74.2428	0.812907	0.00616317		74.2428	0.000109549	0.000670207
74.3182	0.813455	0.00743238		74.3182	0.812933	0.00617233		74.3182	0.00011311	0.000667571
74.3935	0.813312	0.00740063		74.3935	0.812956	0.00618212		74.3935	0.000116911	0.000665205
74.4689	0.813763	0.0065801		74.4689	0.812976	0.00619243		74.4689	0.00012093	0.000663124
74.5443	0.813051	0.00716084		74.5443	0.812993	0.0062033		74.5443	0.000125143	0.000661337
74.6196	0.813962	0.00555405		74.6196	0.813009	0.00621502		74.6196	0.000129518	0.000659851
74.695	0.812957	0.00688114		74.695	0.813022	0.00622698		74.695	0.000134018	0.00065867
74.7704	0.813221	0.00523159		74.7704	0.813032	0.00623794		74.7704	0.000138604	0.000657795
74.8458	0.813897	0.00591799		74.8458	0.813037	0.00624686		74.8458	0.000143236	0.000657225
74.9211	0.812397	0.0057602		74.9211	0.813035	0.00625364		74.9211	0.00014787	0.000656955
74.9965	0.81157	0.00624998		74.9965	0.813028	0.00625926		74.9965	0.000152463	0.000656978
75.0719	0.812394	0.00756727		75.0719	0.813014	0.00626518		75.0719	0.000156972	0.000657282
75.1472	0.812699	0.00734908		75.1472	0.812994	0.00627275		75.1472	0.000161355	0.000657851
75.2226	0.812916	0.00698339		75.2226	0.812971	0.0062828		75.2226	0.000165571	0.000658663
75.298	0.813791	0.00679183		75.298	0.812946	0.00629568		75.298	0.000169586	0.000659689
75.3734	0.81375	0.00641189		75.3734	0.812919	0.00631126		75.3734	0.000173366	0.000660893
75.4487	0.813111	0.00585643		75.4487	0.812892	0.0063298		75.4487	0.000176882	0.000662236
75.5241	0.812205	0.00697745		75.5241	0.812868	0.00635154		75.5241	0.000180114	0.000663677
75.5995	0.813153	0.00673618		75.5995	0.812846	0.00637656		75.5995	0.000183047	0.000665171
75.6748	0.814337	0.00475465		75.6748	0.812828	0.00640446		75.6748	0.000185674	0.000666676
75.7502	0.813362	0.00603642		75.7502	0.812813	0.00643448		75.7502	0.000187996	0.000668151
75.8256	0.813003	0.00694838		75.8256	0.812803	0.00646567		75.8256	0.00019002	0.000669553
75.9009	0.813267	0.00764948		75.9009	0.812797	0.00649733		75.9009	0.000191763	0.000670843
75.9763	0.812414	0.00716813		75.9763	0.812796	0.00652832		75.9763	0.000193247	0.000671985
76.0517	0.812469	0.00562806		76.0517	0.812799	0.00655681		76.0517	0.000194503	0.000672945
76.1271	0.812114	0.00540907		76.1271	0.812806	0.00658109		76.1271	0.00019557	0.000673695
76.2024	0.812813	0.00645072		76.2024	0.812817	0.00660064		76.2024	0.000196498	0.000674209
76.2778	0.811702	0.00808052		76.2778	0.812831	0.00661577		76.2778	0.000197345	0.000674466
76.3532	0.812777	0.00701346		76.3532	0.812849	0.00662736		76.3532	0.000198177	0.000674449
76.4285	0.812247	0.00780648		76.4285	0.81287	0.00663653		76.4285	0.00019906	0.000674148
76.5039	0.812185	0.00733873		76.5039	0.812895	0.00664489		76.5039	0.000200061	0.000673555
76.5793	0.812337	0.00750593		76.5793	0.812922	0.00665436		76.5793	0.000201245	0.000672668
76.6547	0.812298	0.00793455		76.6547	0.812951	0.00666691		76.6547	0.000202673	0.000671488
76.73	0.811395	0.00638708		76.73	0.812983	0.00668367		76.73	0.000204401	0.000670019
76.8054	0.812042	0.00722134		76.8054	0.813016	0.00670397		76.8054	0.000206481	0.000668267
76.8808	0.81379	0.00772855		76.8808	0.813051	0.00672622		76.8808	0.000208957	0.00066624
76.9561	0.813378	0.00714648		76.9561	0.813087	0.00674924		76.9561	0.00021187	0.000663946
77.0315	0.812874	0.0067573		77.0315	0.813125	0.00677253		77.0315	0.000215256	0.000661397
77.1069	0.813061	0.0066027		77.1069	0.813166	0.00679607		77.1069	0.000219144	0.000658606
77.1823	0.813118	0.00721142		77.1823	0.813208	0.00681914		77.1823	0.000223558	0.000655589
77.2576	0.813081	0.00666229		77.2576	0.813252	0.00684116		77.2576	0.000228515	0.000652363
77.333	0.813759	0.00704852		77.333	0.813296	0.00686146		77.333	0.000234023	0.000648948
77.4084	0.813554	0.00656271		77.4084	0.81334	0.00688014		77.4084	0.000240083	0.000645368
77.4837	0.813361	0.00611171		77.4837	0.813381	0.00689813		77.4837	0.000246684	0.000641643
77.5591	0.814563	0.00677244		77.5591	0.813421	0.00691691		77.5591	0.000253806	0.000637798
77.6345	0.814533	0.00613623		77.6345	0.813461	0.00693819		77.6345	0.000261423	0.000633856
77.7098	0.813199	0.00624284		77.7098	0.813501	0.00696289		77.7098	0.000269498	0.000629841
77.7852	0.813656	0.00696718		77.7852	0.813542	0.00699129		77.7852	0.000277991	0.000625773
77.8606	0.814795	0.00658846		77.8606	0.813582	0.007023		77.8606	0.000286853	0.000621673
77.936	0.815046	0.00692192		77.936	0.813621	0.00705723		77.936	0.000296032	0.000617554
78.0113	0.814418	0.00820444		78.0113	0.813657	0.00709272		78.0113	0.000305469	0.000613427
78.0867	0.814964	0.0079212		78.0867	0.813689	0.00712833		78.0867	0.000315104	0.000609296
78.1621	0.812508	0.00717019		78.1621	0.813716	0.00716366		78.1621	0.000324872	0.000605158
78.2374	0.812357	0.00818661		78.2374	0.813736	0.00719894		78.2374	0.000334708	0.000601007
78.3128	0.813715	0.00743703		78.3128	0.813749	0.00723443		78.3128	0.000344549	0.000596832
78.3882	0.813878	0.00819921		78.3882	0.813755	0.00727018		78.3882	0.000354333	0.00059262
78.4636	0.813574	0.0062115		78.4636	0.813755	0.00730668		78.4636	0.000364006	0.000588353
78.5389	0.813101	0.00749816		78.5389	0.813749	0.00734449		78.5389	0.000373521	0.000584012
78.6143	0.814155	0.0070426		78.6143	0.81374	0.00738385		78.6143	0.000382833	0.000579579
78.6897	0.813833	0.00730096		78.6897	0.813728	0.00742474		78.6897	0.000391906	0.00057504
78.765	0.813712	0.00885215		78.765	0.813714	0.00746671		78.765	0.000400711	0.000570381
78.8404	0.813691	0.00765612		78.8404	0.813699	0.00750897		78.8404	0.000409234	0.000565593
78.9158	0.813504	0.00810955		78.9158	0.813686	0.00755032		78.9158	0.00041747	0.00056067
78.9911	0.81304	0.00826942		78.9911	0.813676	0.00758981		78.9911	0.000425423	0.000555606
79.0665	0.813556	0.00916887		79.0665	0.813671	0.00762657		79.0665	0.000433109	0.000550396
79.1419	0.813786	0.00913752		79.1419	0.813672	0.00766013		79.1419	0.000440547	0.000545038
79.2173	0.814294	0.00737733		79.2173	0.81368	0.00769035		79.2173	0.000447765	0.000539534
79.2926	0.813488	0.00666981		79.2926	0.813695	0.00771707		79.2926	0.000454791	0.000533892
79.368	0.814038	0.0059036		79.368	0.813716	0.00774032		79.368	0.000461655	0.000528123
79.4434	0.814295	0.00696129		79.4434	0.813743	0.00776061		79.4434	0.000468391	0.000522247
79.5187	0.813427	0.00753456		79.5187	0.813774	0.00777863		79.5187	0.000475029	0.000516288
79.5941	0.814083	0.00846183		79.5941	0.813807	0.00779478		79.5941	0.000481598	0.000510274
79.6695	0.81355	0.00777764		79.6695	0.813843	0.00781006		79.6695	0.000488123	0.000504239
79.7449	0.813183	0.00738782		79.7449	0.81388	0.00782586		79.7449	0.000494625	0.000498215
79.8202	0.81336	0.0103206		79.8202	0.813919	0.00784364		79.8202	0.000501121	0.000492231
79.8956	0.813453	0.0087657		79.8956	0.813961	0.00786472		79.8956	0.000507623	0.000486315
79.971	0.811969	0.00773451		79.971	0.814007	0.00789004		79.971	0.000514132	0.000480492
80.0463	0.813127	0.00816554		80.0463	0.814055	0.00791978		80.0463	0.000520642	0.000474785
80.1217	0.814342	0.00837521		80.1217	0.814107	0.00795353		80.1217	0.000527142	0.000469216
80.1971	0.813733	0.0080056		80.1971	0.814162	0.00799086		80.1971	0.000533612	0.000463806
80.2725	0.813671	0.00811854		80.2725	0.814218	0.00803108		80.2725	0.000540029	0.000458579
80.3478	0.814038	0.00862553		80.3478	0.814276	0.00807306		80.3478	0.000546369	0.000453556
80.4232	0.815506	0.00880582		80.4232	0.814333	0.00811504		80.4232	0.000552604	0.000448757
80.4986	0.81493	0.00812829		80.4986	0.81439	0.0081556		80.4986	0.000558709	0.000444204
80.5739	0.816231	0.00757282		80.5739	0.814448	0.00819319		80.5739	0.00056466	0.000439921
80.6493	0.815221	0.00754142		80.6493	0.814506	0.00822662		80.6493	0.000570437	0.000435932
80.7247	0.815129	0.00801076		80.7247	0.814566	0.00825535		80.7247	0.000576022	0.000432261
80.8	0.814728	0.00833816		80.8	0.81463	0.00827942		80.8	0.000581397	0.000428929
80.8754	0.814225	0.00833641		80.8754	0.814697	0.00829868		80.8754	0.000586543	0.000425956
80.9508	0.814597	0.00774981		80.9508	0.814768	0.00831268		80.9508	0.000591444	0.000423363
81.0262	0.814061	0.00952235		81.0262	0.814843	0.00832104		81.0262	0.000596076	0.000421169
81.1015	0.814774	0.0089584		81.1015	0.81492	0.00832407		81.1015	0.000600416	0.000419391
81.1769	0.81501	0.00909173		81.1769	0.814997	0.00832282		81.1769	0.000604436	0.000418046
81.2523	0.815286	0.00945271		81.2523	0.815072	0.00831881		81.2523	0.000608104	0.000417147
81.3276	0.815977	0.00934843		81.3276	0.815144	0.00831375		81.3276	0.00061139	0.000416711
81.403	0.815824	0.00803742		81.403	0.815211	0.00830858		81.403	0.000614266	0.000416754
81.4784	0.814748	0.00778027		81.4784	0.815273	0.0083041		81.4784	0.000616703	0.000417288
81.5538	0.814747	0.00867299		81.5538	0.81533	0.00830137		81.5538	0.000618674	0.000418321
81.6291	0.815638	0.00825519		81.6291	0.815382	0.00830089		81.6291	0.000620151	0.000419856
81.7045	0.814115	0.00804002		81.7045	0.815429	0.00830217		81.7045	0.000621114	0.000421888
81.7799	0.813847	0.00763784		81.7799	0.815473	0.00830461		81.7799	0.000621548	0.000424407
81.8552	0.814916	0.00889538		81.8552	0.815515	0.00830815		81.8552	0.000621445	0.000427403
81.9306	0.815104	0.00959913		81.9306	0.815556	0.0083132		81.9306	0.000620811	0.000430864
82.006	0.815471	0.00818481		82.006	0.815596	0.00831959		82.006	0.000619658	0.000434774
82.0814	0.816632	0.00857586		82.0814	0.815638	0.00832689		82.0814	0.000618014	0.000439114
82.1567	0.816788	0.00880454		82.1567	0.815682	0.00833419		82.1567	0.000615917	0.000443864
82.2321	0.816052	0.00695275		82.2321	0.815727	0.00834092		82.2321	0.000613414	0.000449002
82.3075	0.815892	0.00793871		82.3075	0.815775	0.00834719		82.3075	0.00061056	0.000454503
82.3828	0.815885	0.00710705		82.3828	0.815825	0.008354		82.3828	0.000607417	0.000460336
82.4582	0.816613	0.00771568		82.4582	0.815878	0.00836285		82.4582	0.000604047	0.000466466
82.5336	0.818031	0.00829629		82.5336	0.815933	0.00837524		82.5336	0.000600516	0.000472849
82.6089	0.815962	0.00697172		82.6089	0.815991	0.00839142		82.6089	0.000596889	0.000479436
82.6843	0.816206	0.00912584		82.6843	0.816053	0.00841111		82.6843	0.000593233	0.000486176
82.7597	0.81601	0.00982425		82.7597	0.816117	0.00843383		82.7597	0.000589611	0.000493014
82.8351	0.816733	0.00828732		82.8351	0.816181	0.00845886		82.8351	0.000586088	0.000499895
82.9104	0.815826	0.00913991		82.9104	0.816246	0.00848536		82.9104	0.000582728	0.000506762
82.9858	0.815301	0.0101526		82.9858	0.816309	0.00851295		82.9858	0.000579589	0.00051356
83.0612	0.815261	0.00826591		83.0612	0.816369	0.00854203		83.0612	0.000576728	0.000520234
83.1365	0.816477	0.00842649		83.1365	0.816424	0.00857307		83.1365	0.000574196	0.000526732
83.2119	0.816242	0.0104327		83.2119	0.816474	0.00860645		83.2119	0.000572036	0.000533002
83.2873	0.816486	0.0101511		83.2873	0.816519	0.00864283		83.2873	0.000570289	0.000538998
83.3627	0.816371	0.00746153		83.3627	0.816558	0.00868227		83.3627	0.000568987	0.000544678
83.438	0.816883	0.00843192		83.438	0.816591	0.00872372		83.438	0.00056816	0.000550001
83.5134	0.815448	0.00818192		83.5134	0.81662	0.0087658		83.5134	0.000567828	0.000554934
83.5888	0.815228	0.00905352		83.5888	0.816645	0.00880687		83.5888	0.000568012	0.000559447
83.6641	0.818002	0.00819592		83.6641	0.816667	0.00884479		83.6641	0.000568725	0.000563514
83.7395	0.817115	0.00880273		83.7395	0.816686	0.00887792		83.7395	0.00056998	0.000567113
83.8149	0.817201	0.00873581		83.8149	0.816704	0.00890611		83.8149	0.000571791	0.000570226
83.8903	0.817378	0.0101725		83.8903	0.816721	0.00893039		83.8903	0.000574175	0.000572846
83.9656	0.817082	0.00990298		83.9656	0.816739	0.0089527		83.9656	0.000577148	0.000574969
84.041	0.816656	0.0086409		84.041	0.816756	0.00897404		84.041	0.000580723	0.0005766
84.1164	0.818628	0.0102264		84.1164	0.816775	0.00899492		84.1164	0.000584912	0.000577751
84.1917	0.817712	0.00944015		84.1917	0.816794	0.00901632		84.1917	0.000589721	0.00057844
84.2671	0.817207	0.00837045		84.2671	0.816814	0.00903916		84.2671	0.000595156	0.000578691
84.3425	0.816718	0.00839998		84.3425	0.816836	0.0090633		84.3425	0.000601217	0.000578533
84.4178	0.817966	0.00867279		84.4178	0.816858	0.00908864		84.4178	0.0006079	0.000578
84.4932	0.816519	0.00853225		84.4932	0.81688	0.0091152		84.4932	0.000615195	0.00057713
84.5686	0.815563	0.00879866		84.5686	0.816902	0.00914321		84.5686	0.000623087	0.000575963
84.644	0.817391	0.0100505		84.644	0.816923	0.00917288		84.644	0.000631558	0.000574544
84.7193	0.817176	0.0104089		84.7193	0.816943	0.0092035		84.7193	0.000640586	0.000572921
84.7947	0.815928	0.00953786		84.7947	0.816961	0.00923361		84.7947	0.000650149	0.000571143
84.8701	0.816726	0.00982856		84.8701	0.816978	0.00926187		84.8701	0.000660225	0.000569262
84.9454	0.816154	0.00924553		84.9454	0.816994	0.00928768		84.9454	0.000670789	0.000567333
85.0208	0.815058	0.00850774		85.0208	0.81701	0.00931074		85.0208	0.000681817	0.00056541
85.0962	0.81815	0.0090241		85.0962	0.817029	0.0093317		85.0962	0.000693283	0.000563548
85.1716	0.8178	0.00954485		85.1716	0.817052	0.00935216		85.1716	0.000705167	0.000561804
85.2469	0.816015	0.00872773		85.2469	0.817079	0.00937327		85.2469	0.000717449	0.000560235
85.3223	0.816592	0.00890308		85.3223	0.81711	0.0093954		85.3223	0.000730114	0.000558901
85.3977	0.816383	0.0090389		85.3977	0.817147	0.00941842		85.3977	0.000743153	0.000557866
85.473	0.816028	0.00921664		85.473	0.81719	0.00944268		85.473	0.000756559	0.000557198
85.5484	0.817311	0.0110669		85.5484	0.81724	0.00946981		85.5484	0.000770326	0.000556965
85.6238	0.817589	0.0138424		85.6238	0.817296	0.00950099		85.6238	0.00078445	0.00055724
85.6992	0.817536	0.00951923		85.6992	0.81736	0.00953543		85.6992	0.000798926	0.000558091
85.7745	0.81725	0.0100671		85.7745	0.817431	0.009572		85.7745	0.000813748	0.000559584
85.8499	0.818601	0.00923808		85.8499	0.817509	0.00961051		85.8499	0.000828906	0.000561782
85.9253	0.818447	0.0102965		85.9253	0.817592	0.00965061		85.9253	0.000844385	0.000564739
86.0006	0.8177	0.00992915		86.0006	0.81768	0.00969165		86.0006	0.000860167	0.000568501
86.076	0.816935	0.00978225		86.076	0.81777	0.00973299		86.076	0.000876228	0.000573108
86.1514	0.817517	0.00881177		86.1514	0.81786	0.00977365		86.1514	0.000892536	0.000578589
86.2268	0.817517	0.00955823		86.2268	0.817949	0.00981229		86.2268	0.000909042	0.000584964
86.3021	0.816183	0.00908684		86.3021	0.818035	0.00984778		86.3021	0.000924832	0.000591954
86.3775	0.817976	0.00873394		86.3775	0.818119	0.00987948		86.3775	0.000940025	0.000599548
86.4529	0.818635	0.0105754		86.4529	0.818201	0.00990714		86.4529	0.000954763	0.000607706
86.5282	0.820016	0.0108878		86.5282	0.818281	0.00993087		86.5282	0.00096919	0.000616434
86.6036	0.818811	0.00857893		86.6036	0.81836	0.00995151		86.6036	0.000983424	0.00062575
86.679	0.818106	0.00821821		86.679	0.818439	0.00996965		86.679	0.000997544	0.000635668
86.7543	0.817673	0.0100286		86.7543	0.818519	0.0099864		86.7543	0.0010116	0.000646196
86.8297	0.81815	0.0105227		86.8297	0.818599	0.0100034		86.8297	0.00102564	0.00065733
86.9051	0.819118	0.0112073		86.9051	0.818679	0.0100226		86.9051	0.00103966	0.00066906
86.9805	0.819548	0.0116425		86.9805	0.818762	0.0100464		86.9805	0.00105368	0.000681369
87.0558	0.820154	0.0100747		87.0558	0.818848	0.010076		87.0558	0.00106771	0.000694237
87.1312	0.819881	0.0102907		87.1312	0.818937	0.0101116		87.1312	0.00108175	0.000707638
87.2066	0.818662	0.0126109		87.2066	0.81903	0.0101524		87.2066	0.00109578	0.000721547
87.2819	0.817982	0.0102314		87.2819	0.819124	0.0101972		87.2819	0.00110982	0.000735934
87.3573	0.820448	0.0101091		87.3573	0.819222	0.0102438		87.3573	0.00112386	0.00075077
87.4327	0.820105	0.00963586		87.4327	0.819321	0.010289		87.4327	0.00113789	0.000766027
87.5081	0.818261	0.010768		87.5081	0.819421	0.0103296		87.5081	0.00115192	0.000781674
87.5834	0.818473	0.0101319		87.5834	0.819522	0.0103643		87.5834	0.00116593	0.000797683
87.6588	0.817382	0.00982102		87.6588	0.819624	0.010393		87.6588	0.00117992	0.000814023
87.7342	0.818528	0.010632		87.7342	0.819725	0.0104166		87.7342	0.00119389	0.000830665
87.8095	0.820434	0.0108628		87.8095	0.819827	0.010436		87.8095	0.00120784	0.000847582
87.8849	0.820118	0.0104846		87.8849	0.819929	0.0104518		87.8849	0.00122175	0.000864744
87.9603	0.821607	0.0123367		87.9603	0.820033	0.0104647		87.9603	0.00123563	0.000882126
88.0357	0.819816	0.0108956		88.0357	0.82014	0.0104749		88.0357	0.00124947	0.000899702
88.111	0.819647	0.010853		88.111	0.820248	0.0104826		88.111	0.00126327	0.000917447
88.1864	0.820534	0.0108414		88.1864	0.82036	0.0104888		88.1864	0.00127702	0.000935338
88.2618	0.820837	0.010913		88.2618	0.820484	0.0104866		88.2618	0.00129071	0.000953352
88.3371	0.819808	0.0112079		88.3371	0.820604	0.0104899		88.3371	0.00130435	0.00097147
88.4125	0.819912	0.0109973		88.4125	0.820719	0.0104996		88.4125	0.00131793	0.00098967
88.4879	0.820432	0.0111036		88.4879	0.820831	0.0105118		88.4879	0.00133145	0.00100793
88.5632	0.820936	0.0108996		88.5632	0.820943	0.0105252		88.5632	0.00134489	0.00102625
88.6386	0.821664	0.0104418		88.6386	0.821049	0.0105338		88.6386	0.00135827	0.00104459
88.714	0.820831	0.00934806		88.714	0.821156	0.0105426		88.714	0.00137157	0.00106294
88.7894	0.820757	0.01007		88.7894	0.821263	0.0105515		88.7894	0.00138479	0.0010813
88.8647	0.820777	0.0113165		88.8647	0.82137	0.0105603		88.8647	0.00139794	0.00109964
88.9401	0.822735	0.0105204		88.9401	0.821477	0.0105689		88.9401	0.001411	0.00111795
89.0155	0.822361	0.0104802		89.0155	0.821585	0.0105774		89.0155	0.00142397	0.00113623
89.0908	0.823046	0.00990445		89.0908	0.821693	0.0105856		89.0908	0.00143687	0.00115446
89.1662	0.822242	0.0096561		89.1662	0.821801	0.0105937		89.1662	0.00144967	0.00117263
89.2416	0.821661	0.0100499		89.2416	0.82191	0.0106017		89.2416	0.00146238	0.00119073
89.317	0.822169	0.0114317		89.317	0.822019	0.0106097		89.317	0.00147501	0.00120876
89.3923	0.82213	0.0111614		89.3923	0.822128	0.0106177		89.3923	0.00148754	0.00122671
89.4677	0.821907	0.0108635		89.4677	0.822236	0.0106259		89.4677	0.00149998	0.00124457
89.5431	0.82345	0.0106124		89.5431	0.822345	0.0106343		89.5431	0.00151233	0.00126233
89.6184	0.823254	0.0105068		89.6184	0.822454	0.0106429		89.6184	0.00152458	0.00128
89.6938	0.822771	0.0105506		89.6938	0.822563	0.0106519		89.6938	0.00153675	0.00129757
89.7692	0.821251	0.00866895		89.7692	0.822671	0.0106613		89.7692	0.00154882	0.00131503
89.8446	0.822029	0.0113904		89.8446	0.822779	0.0106711		89.8446	0.0015608	0.00133239
89.9199	0.822469	0.0118565		89.9199	0.822886	0.0106814		89.9199	0.00157269	0.00134964
89.9953	0.822689	0.0122217		89.9953	0.822993	0.0106924		89.9953	0.0015845	0.00136679

## Sheet: Fig. S7b FUT11
Data Points				Smoothed Curve				First Derivative
T [°C]	Ratio 350 nm / 330 nm	S.D.		T [°C]	Ratio 350 nm / 330 nm	S.D.		T [°C]	Ratio 350 nm / 330 nm	S.D.
15.0007	0.709843	0.00954281		15.0007	0.709119	0.00915077		15.0007	-0.000522822	0.000366652
15.0761	0.709174	0.00936274		15.0761	0.70907	0.00917669		15.0761	-0.000514854	0.000365286
15.1515	0.709295	0.00938934		15.1515	0.709021	0.00920284		15.1515	-0.000506879	0.000363916
15.2268	0.708854	0.00910154		15.2268	0.708973	0.00922915		15.2268	-0.000498897	0.000362541
15.3022	0.708861	0.00928916		15.3022	0.708925	0.00925563		15.3022	-0.00049091	0.000361161
15.3776	0.708981	0.00892		15.3776	0.708878	0.00928222		15.3776	-0.000482917	0.000359776
15.453	0.708629	0.00902112		15.453	0.708832	0.00930889		15.453	-0.00047492	0.000358387
15.5283	0.708949	0.00896468		15.5283	0.708785	0.0093356		15.5283	-0.000466919	0.000356993
15.6037	0.709122	0.0094166		15.6037	0.708739	0.00936231		15.6037	-0.000458915	0.000355593
15.6791	0.7085	0.00926362		15.6791	0.708694	0.00938905		15.6791	-0.00045091	0.000354189
15.7544	0.708407	0.0098432		15.7544	0.708649	0.00941575		15.7544	-0.000442904	0.00035278
15.8298	0.708442	0.00893774		15.8298	0.708604	0.00944247		15.8298	-0.000434898	0.000351366
15.9052	0.708224	0.0089336		15.9052	0.708559	0.00946916		15.9052	-0.000426893	0.000349948
15.9806	0.708019	0.00996448		15.9806	0.708515	0.00949583		15.9806	-0.000418892	0.000348525
16.0559	0.7081	0.010384		16.0559	0.708471	0.00952255		16.0559	-0.000410894	0.000347098
16.1313	0.708422	0.00953475		16.1313	0.708427	0.00954947		16.1313	-0.000402901	0.000345667
16.2067	0.708424	0.00954432		16.2067	0.708385	0.00957682		16.2067	-0.000394914	0.000344233
16.2821	0.708084	0.00949598		16.2821	0.708344	0.00960521		16.2821	-0.000386935	0.000342795
16.3574	0.708113	0.00976433		16.3574	0.708304	0.00963439		16.3574	-0.000378964	0.000341355
16.4328	0.708385	0.00972675		16.4328	0.708266	0.00966413		16.4328	-0.000371002	0.000339911
16.5082	0.708524	0.00956457		16.5082	0.708232	0.00969513		16.5082	-0.00036305	0.000338466
16.5836	0.707994	0.00973979		16.5836	0.708198	0.00972678		16.5836	-0.000355109	0.000337018
16.6589	0.707682	0.00968347		16.6589	0.708166	0.00975952		16.6589	-0.00034718	0.000335569
16.7343	0.707764	0.0101161		16.7343	0.708138	0.00979423		16.7343	-0.000339264	0.000334118
16.8097	0.708232	0.0105017		16.8097	0.708112	0.00982969		16.8097	-0.000331362	0.000332666
16.885	0.708358	0.0101863		16.885	0.708086	0.00986572		16.885	-0.000323474	0.000331213
16.9604	0.708035	0.00955366		16.9604	0.708062	0.00990188		16.9604	-0.000315601	0.00032976
17.0358	0.707953	0.00983386		17.0358	0.708038	0.0099376		17.0358	-0.000307744	0.000328305
17.1112	0.708207	0.00958645		17.1112	0.708016	0.00996851		17.1112	-0.000299904	0.00032685
17.1865	0.708275	0.00972029		17.1865	0.707994	0.00999822		17.1865	-0.00029208	0.000325394
17.2619	0.708333	0.0104839		17.2619	0.707974	0.0100266		17.2619	-0.000284274	0.000323937
17.3373	0.708168	0.0101621		17.3373	0.707953	0.0100537		17.3373	-0.000276485	0.000322479
17.4127	0.707499	0.00990287		17.4127	0.707933	0.0100794		17.4127	-0.000268715	0.000321019
17.488	0.70768	0.010443		17.488	0.707913	0.0101036		17.488	-0.000260962	0.000319557
17.5634	0.708306	0.00987468		17.5634	0.707893	0.0101263		17.5634	-0.000253227	0.000318092
17.6388	0.708294	0.0100589		17.6388	0.707872	0.0101478		17.6388	-0.000245509	0.000316623
17.7142	0.707422	0.0106738		17.7142	0.707852	0.0101683		17.7142	-0.000237808	0.000315151
17.7895	0.707332	0.0103789		17.7895	0.707832	0.0101882		17.7895	-0.000230122	0.000313674
17.8649	0.707802	0.0103225		17.8649	0.707812	0.010208		17.8649	-0.000222452	0.000312191
17.9403	0.708025	0.0102554		17.9403	0.707792	0.0102278		17.9403	-0.000214793	0.000310702
18.0156	0.707445	0.0102716		18.0156	0.707772	0.0102477		18.0156	-0.000207145	0.000309204
18.091	0.707627	0.0103236		18.091	0.707753	0.0102676		18.091	-0.000199502	0.000307696
18.1664	0.707665	0.0104553		18.1664	0.707734	0.0102873		18.1664	-0.000191861	0.000306177
18.2418	0.707913	0.0105185		18.2418	0.707716	0.0103069		18.2418	-0.000184216	0.000304642
18.3171	0.70786	0.0103576		18.3171	0.7077	0.0103264		18.3171	-0.000176558	0.000303088
18.3925	0.707799	0.0102826		18.3925	0.707684	0.0103457		18.3925	-0.000168879	0.000301509
18.4679	0.707465	0.0105248		18.4679	0.70767	0.0103651		18.4679	-0.000161167	0.000299893
18.5433	0.706994	0.0106484		18.5433	0.707656	0.0103847		18.5433	-0.000153411	0.000298229
18.6186	0.707591	0.0102909		18.6186	0.707644	0.0104044		18.6186	-0.000145597	0.000296499
18.694	0.707422	0.0105137		18.694	0.707633	0.0104244		18.694	-0.00013772	0.00029468
18.7694	0.707477	0.0100191		18.7694	0.707623	0.0104447		18.7694	-0.000129788	0.000292749
18.8447	0.707527	0.0106111		18.8447	0.707615	0.0104652		18.8447	-0.000123231	0.000290049
18.9201	0.707693	0.0101748		18.9201	0.707609	0.0104856		18.9201	-0.000116782	0.000287253
18.9955	0.70764	0.0103336		18.9955	0.707605	0.0105058		18.9955	-0.000110438	0.000284371
19.0709	0.707499	0.0105644		19.0709	0.707604	0.0105259		19.0709	-0.000104196	0.000281413
19.1462	0.707627	0.0105169		19.1462	0.707605	0.0105462		19.1462	-9.80478e-05	0.000278391
19.2216	0.707447	0.0104653		19.2216	0.707609	0.0105669		19.2216	-9.19883e-05	0.000275314
19.297	0.707712	0.0108961		19.297	0.707615	0.010588		19.297	-8.60104e-05	0.000272196
19.3724	0.707977	0.0102642		19.3724	0.707622	0.0106095		19.3724	-8.01075e-05	0.000269047
19.4477	0.707823	0.0103658		19.4477	0.707631	0.0106312		19.4477	-7.42736e-05	0.000265878
19.5231	0.707787	0.0106077		19.5231	0.707639	0.0106529		19.5231	-6.85034e-05	0.000262699
19.5985	0.707715	0.0105023		19.5985	0.707648	0.0106744		19.5985	-6.27924e-05	0.000259518
19.6739	0.707539	0.0111217		19.6739	0.707656	0.0106957		19.6739	-5.71365e-05	0.000256342
19.7492	0.707446	0.0118706		19.7492	0.707663	0.0107169		19.7492	-5.15322e-05	0.000253176
19.8246	0.707403	0.0107773		19.8246	0.707669	0.0107381		19.8246	-4.59774e-05	0.000250025
19.9	0.707564	0.0108002		19.9	0.707674	0.0107592		19.9	-4.0471e-05	0.000246893
19.9753	0.707739	0.0104871		19.9753	0.707677	0.0107802		19.9753	-3.50132e-05	0.00024378
20.0507	0.707645	0.0103358		20.0507	0.707679	0.0108014		20.0507	-2.9605e-05	0.000240687
20.1261	0.707802	0.0107973		20.1261	0.70768	0.0108227		20.1261	-2.42489e-05	0.000237614
20.2015	0.708164	0.0111092		20.2015	0.707681	0.010844		20.2015	-1.89482e-05	0.000234559
20.2768	0.707653	0.0111837		20.2768	0.707681	0.0108652		20.2768	-1.37075e-05	0.000231524
20.3522	0.707667	0.0107707		20.3522	0.707681	0.0108861		20.3522	-8.53259e-06	0.000228508
20.4276	0.707445	0.0115557		20.4276	0.70768	0.0109066		20.4276	-3.43033e-06	0.000225511
20.503	0.708023	0.0106784		20.503	0.707678	0.0109265		20.503	1.59171e-06	0.000222534
20.5783	0.707872	0.0107676		20.5783	0.707677	0.0109459		20.5783	6.52503e-06	0.000219577
20.6537	0.70754	0.0113034		20.6537	0.707674	0.0109646		20.6537	1.13604e-05	0.000216642
20.7291	0.707571	0.0112781		20.7291	0.707672	0.0109824		20.7291	1.60881e-05	0.000213728
20.8044	0.707861	0.0103846		20.8044	0.70767	0.0109993		20.8044	2.06987e-05	0.000210835
20.8798	0.707751	0.0108465		20.8798	0.707668	0.0110152		20.8798	2.51838e-05	0.000207962
20.9552	0.707703	0.0110384		20.9552	0.707666	0.0110302		20.9552	2.95358e-05	0.000205108
21.0306	0.707548	0.0109531		21.0306	0.707664	0.0110443		21.0306	3.3748e-05	0.000202272
21.1059	0.707662	0.0109071		21.1059	0.707661	0.0110575		21.1059	3.78142e-05	0.000199455
21.1813	0.707286	0.0112041		21.1813	0.707658	0.01107		21.1813	4.17295e-05	0.000196654
21.2567	0.707483	0.0111226		21.2567	0.707655	0.0110818		21.2567	4.54903e-05	0.000193869
21.3321	0.707862	0.0111804		21.3321	0.707653	0.0110931		21.3321	4.90953e-05	0.000191097
21.4074	0.707477	0.0109847		21.4074	0.707651	0.0111037		21.4074	5.25459e-05	0.000188339
21.4828	0.707884	0.0110934		21.4828	0.707649	0.0111138		21.4828	5.58465e-05	0.000185592
21.5582	0.707519	0.0111974		21.5582	0.707648	0.0111231		21.5582	5.90039e-05	0.000182857
21.6336	0.707605	0.011123		21.6336	0.707648	0.0111319		21.6336	6.20268e-05	0.000180134
21.7089	0.707347	0.0114624		21.7089	0.707647	0.0111401		21.7089	6.49257e-05	0.000177422
21.7843	0.707185	0.0115786		21.7843	0.707648	0.011148		21.7843	6.77126e-05	0.000174721
21.8597	0.707784	0.011389		21.8597	0.707649	0.0111554		21.8597	7.04013e-05	0.000172032
21.935	0.707564	0.0117166		21.935	0.707651	0.0111624		21.935	7.30074e-05	0.000169355
22.0104	0.708015	0.0109561		22.0104	0.707654	0.0111691		22.0104	7.55483e-05	0.00016669
22.0858	0.708104	0.0116895		22.0858	0.707658	0.0111756		22.0858	7.80433e-05	0.000164039
22.1612	0.707668	0.0111882		22.1612	0.707662	0.0111821		22.1612	8.05134e-05	0.000161406
22.2365	0.707978	0.0111441		22.2365	0.707668	0.0111888		22.2365	8.29806e-05	0.000158793
22.3119	0.707577	0.0108629		22.3119	0.707674	0.0111956		22.3119	8.54669e-05	0.000156208
22.3873	0.707048	0.0113061		22.3873	0.707681	0.0112027		22.3873	8.79922e-05	0.000153656
22.4627	0.707274	0.0114004		22.4627	0.70769	0.0112102		22.4627	9.05737e-05	0.000151145
22.538	0.707099	0.0119114		22.538	0.707699	0.0112178		22.538	9.32258e-05	0.00014868
22.6134	0.707741	0.0105938		22.6134	0.707709	0.0112254		22.6134	9.59597e-05	0.000146271
22.6888	0.708236	0.0107113		22.6888	0.707721	0.0112326		22.6888	9.8783e-05	0.000143922
22.7641	0.707932	0.0109698		22.7641	0.707732	0.0112395		22.7641	0.000101699	0.000141642
22.8395	0.707873	0.011503		22.8395	0.707744	0.0112461		22.8395	0.000104706	0.000139435
22.9149	0.707693	0.0115546		22.9149	0.707757	0.0112527		22.9149	0.000107801	0.000137308
22.9903	0.707545	0.0115238		22.9903	0.707771	0.0112596		22.9903	0.000110975	0.000135269
23.0656	0.707794	0.0113368		23.0656	0.707785	0.0112672		23.0656	0.00011422	0.000133325
23.141	0.708194	0.0112305		23.141	0.707801	0.0112755		23.141	0.000117526	0.000131482
23.2164	0.708097	0.0111886		23.2164	0.707818	0.0112848		23.2164	0.000120883	0.000129747
23.2918	0.707525	0.011078		23.2918	0.707836	0.011295		23.2918	0.000124277	0.000128126
23.3671	0.707552	0.0112357		23.3671	0.707854	0.011306		23.3671	0.000127696	0.000126627
23.4425	0.708031	0.0112497		23.4425	0.707872	0.0113178		23.4425	0.000131129	0.000125254
23.5179	0.708013	0.01125		23.5179	0.70789	0.0113301		23.5179	0.000134564	0.000124012
23.5933	0.70792	0.0114097		23.5933	0.707907	0.0113427		23.5933	0.00013799	0.000122906
23.6686	0.707893	0.0112845		23.6686	0.707921	0.0113552		23.6686	0.000141396	0.000121934
23.744	0.708087	0.0110363		23.744	0.707934	0.0113673		23.744	0.00014477	0.000121094
23.8194	0.707865	0.0111404		23.8194	0.707944	0.0113792		23.8194	0.000148098	0.000120382
23.8947	0.708022	0.0116422		23.8947	0.707953	0.0113906		23.8947	0.000151368	0.000119789
23.9701	0.708076	0.0116042		23.9701	0.70796	0.0114018		23.9701	0.000154566	0.000119308
24.0455	0.708153	0.0108448		24.0455	0.707966	0.0114126		24.0455	0.000157681	0.000118925
24.1209	0.707505	0.0113673		24.1209	0.707972	0.011423		24.1209	0.000160698	0.000118628
24.1962	0.70845	0.0118115		24.1962	0.707978	0.0114333		24.1962	0.000163608	0.0001184
24.2716	0.708031	0.0116507		24.2716	0.707985	0.0114435		24.2716	0.000166398	0.000118225
24.347	0.708145	0.0120784		24.347	0.707993	0.0114537		24.347	0.000169059	0.000118084
24.4224	0.708169	0.0120552		24.4224	0.708001	0.0114636		24.4224	0.000171581	0.000117962
24.4977	0.708213	0.0109727		24.4977	0.70801	0.011473		24.4977	0.000173959	0.000117843
24.5731	0.707835	0.0109238		24.5731	0.70802	0.0114816		24.5731	0.000176188	0.000117711
24.6485	0.707696	0.011665		24.6485	0.708029	0.011489		24.6485	0.000178266	0.000117556
24.7239	0.707873	0.0115434		24.7239	0.708039	0.0114952		24.7239	0.000180194	0.000117365
24.7992	0.707589	0.0115491		24.7992	0.708049	0.0115001		24.7992	0.000181972	0.000117131
24.8746	0.708267	0.0115745		24.8746	0.708058	0.0115038		24.8746	0.000183606	0.00011685
24.95	0.707751	0.0115421		24.95	0.708068	0.0115065		24.95	0.0001851	0.000116521
25.0253	0.707841	0.0116182		25.0253	0.708079	0.0115083		25.0253	0.00018646	0.000116147
25.1007	0.708118	0.0111869		25.1007	0.708089	0.0115091		25.1007	0.000187696	0.000115733
25.1761	0.707882	0.0118572		25.1761	0.708102	0.0115096		25.1761	0.000188817	0.000115287
25.2515	0.708534	0.0116159		25.2515	0.708116	0.0115101		25.2515	0.000189835	0.000114819
25.3268	0.708398	0.0116569		25.3268	0.708132	0.0115108		25.3268	0.00019076	0.000114338
25.4022	0.708075	0.0120688		25.4022	0.70815	0.0115119		25.4022	0.000191602	0.000113852
25.4776	0.708218	0.0118279		25.4776	0.70817	0.0115133		25.4776	0.000192374	0.000113371
25.553	0.708139	0.0118278		25.553	0.708192	0.011515		25.553	0.000193087	0.0001129
25.6283	0.708026	0.0110395		25.6283	0.708215	0.0115169		25.6283	0.000193753	0.000112447
25.7037	0.708111	0.0117889		25.7037	0.708238	0.011519		25.7037	0.000194383	0.000112017
25.7791	0.708012	0.0122725		25.7791	0.708262	0.0115215		25.7791	0.000194987	0.000111612
25.8544	0.708452	0.0115852		25.8544	0.708286	0.0115244		25.8544	0.000195576	0.000111236
25.9298	0.70851	0.0118987		25.9298	0.70831	0.0115278		25.9298	0.00019616	0.000110889
26.0052	0.708313	0.0112994		26.0052	0.708333	0.0115318		26.0052	0.000196745	0.000110569
26.0806	0.707951	0.0109289		26.0806	0.708355	0.0115362		26.0806	0.000197341	0.000110274
26.1559	0.708312	0.0116397		26.1559	0.708375	0.011541		26.1559	0.000197955	0.000109996
26.2313	0.708527	0.0113582		26.2313	0.708394	0.011546		26.2313	0.000198592	0.000109728
26.3067	0.70846	0.0108942		26.3067	0.70841	0.011551		26.3067	0.00019926	0.000109459
26.3821	0.708743	0.0117701		26.3821	0.708425	0.011556		26.3821	0.000199963	0.000109179
26.4574	0.708745	0.0114816		26.4574	0.708439	0.0115608		26.4574	0.000200707	0.000108877
26.5328	0.708643	0.0110968		26.5328	0.708451	0.0115654		26.5328	0.000201494	0.000108541
26.6082	0.708607	0.0111324		26.6082	0.708463	0.0115696		26.6082	0.000202329	0.00010816
26.6835	0.708487	0.0115292		26.6835	0.708475	0.0115737		26.6835	0.000203215	0.000107725
26.7589	0.708423	0.0117197		26.7589	0.708487	0.011578		26.7589	0.000204156	0.00010723
26.8343	0.708598	0.0113872		26.8343	0.708499	0.0115827		26.8343	0.000205154	0.00010667
26.9097	0.708242	0.0116571		26.9097	0.708513	0.0115879		26.9097	0.000206213	0.000106044
26.985	0.708794	0.0113039		26.985	0.708528	0.0115936		26.985	0.000207336	0.000105357
27.0604	0.708822	0.011624		27.0604	0.708544	0.0115999		27.0604	0.000208523	0.000104614
27.1358	0.708401	0.0125547		27.1358	0.70856	0.0116068		27.1358	0.000209777	0.000103825
27.2112	0.708336	0.011808		27.2112	0.708577	0.0116143		27.2112	0.000211097	0.000103002
27.2865	0.708542	0.0110949		27.2865	0.708594	0.0116222		27.2865	0.000212484	0.00010216
27.3619	0.708615	0.0117648		27.3619	0.708611	0.01163		27.3619	0.000213936	0.000101312
27.4373	0.708561	0.011382		27.4373	0.708627	0.0116377		27.4373	0.00021545	0.000100475
27.5127	0.708576	0.0114595		27.5127	0.708643	0.0116449		27.5127	0.000217023	9.96649e-05
27.588	0.708473	0.0115009		27.588	0.708658	0.0116515		27.588	0.000218652	9.88976e-05
27.6634	0.708429	0.0114673		27.6634	0.708672	0.0116576		27.6634	0.000220333	9.81877e-05
27.7388	0.708453	0.0124228		27.7388	0.708685	0.0116632		27.7388	0.000222065	9.75492e-05
27.8141	0.708906	0.0120031		27.8141	0.708699	0.0116688		27.8141	0.000223849	9.69939e-05
27.8895	0.708691	0.0120345		27.8895	0.708713	0.0116743		27.8895	0.000225687	9.65323e-05
27.9649	0.708768	0.0121647		27.9649	0.708727	0.0116799		27.9649	0.00022758	9.6173e-05
28.0403	0.708536	0.0119159		28.0403	0.708742	0.0116853		28.0403	0.000229533	9.5923e-05
28.1156	0.708836	0.0118571		28.1156	0.708757	0.0116903		28.1156	0.000231549	9.57874e-05
28.191	0.7085	0.0121934		28.191	0.708772	0.011695		28.191	0.000233632	9.57693e-05
28.2664	0.7085	0.0118539		28.2664	0.708787	0.0116992		28.2664	0.000235784	9.58691e-05
28.3418	0.708882	0.0117541		28.3418	0.708801	0.0117029		28.3418	0.000238009	9.60844e-05
28.4171	0.708894	0.0116573		28.4171	0.708816	0.0117062		28.4171	0.00024031	9.64095e-05
28.4925	0.709207	0.0116911		28.4925	0.70883	0.0117091		28.4925	0.00024269	9.68361e-05
28.5679	0.709304	0.0112591		28.5679	0.708844	0.0117116		28.5679	0.000245151	9.73532e-05
28.6433	0.70903	0.0117435		28.6433	0.708859	0.011714		28.6433	0.000247696	9.79472e-05
28.7186	0.708925	0.0115986		28.7186	0.708873	0.0117161		28.7186	0.000250326	9.86027e-05
28.794	0.70903	0.0117724		28.794	0.708888	0.0117183		28.794	0.000253045	9.93017e-05
28.8694	0.708931	0.0119712		28.8694	0.708902	0.0117204		28.8694	0.000255854	0.000100026
28.9447	0.708959	0.0116661		28.9447	0.708917	0.0117225		28.9447	0.000258755	0.000100756
29.0201	0.708576	0.0115876		29.0201	0.708932	0.0117245		29.0201	0.000261749	0.000101476
29.0955	0.708692	0.0115154		29.0955	0.708947	0.0117263		29.0955	0.000264834	0.00010217
29.1709	0.708636	0.0111822		29.1709	0.708962	0.0117278		29.1709	0.000268008	0.000102822
29.2462	0.709438	0.0114683		29.2462	0.708978	0.011729		29.2462	0.000271266	0.00010342
29.3216	0.709268	0.0113549		29.3216	0.708993	0.0117298		29.3216	0.000274602	0.00010395
29.397	0.709142	0.0120215		29.397	0.709009	0.0117305		29.397	0.000278008	0.000104402
29.4724	0.708534	0.0113339		29.4724	0.709026	0.0117315		29.4724	0.000281476	0.000104767
29.5477	0.709103	0.0119194		29.5477	0.709042	0.011733		29.5477	0.000284997	0.000105036
29.6231	0.709109	0.0124214		29.6231	0.709059	0.0117355		29.6231	0.000288563	0.000105203
29.6985	0.709101	0.0120993		29.6985	0.709077	0.0117396		29.6985	0.000292166	0.00010526
29.7738	0.709171	0.0114815		29.7738	0.709095	0.0117457		29.7738	0.000295799	0.000105205
29.8492	0.709057	0.0114348		29.8492	0.709115	0.0117537		29.8492	0.000299458	0.000105031
29.9246	0.708917	0.0121794		29.9246	0.709136	0.0117634		29.9246	0.000303138	0.000104738
30	0.709385	0.0114797		30	0.709159	0.0117743		30	0.000306834	0.000104325
30.0753	0.709379	0.0118965		30.0753	0.709183	0.0117862		30.0753	0.000310543	0.000103795
30.1507	0.708999	0.0118233		30.1507	0.709209	0.0117985		30.1507	0.000314263	0.000103154
30.2261	0.708572	0.0117892		30.2261	0.709237	0.0118107		30.2261	0.00031799	0.000102413
30.3015	0.708946	0.0115564		30.3015	0.709265	0.0118224		30.3015	0.000321722	0.000101585
30.3768	0.709327	0.0120681		30.3768	0.709294	0.0118336		30.3768	0.000325455	0.000100685
30.4522	0.70974	0.0123157		30.4522	0.709324	0.0118438		30.4522	0.000329185	9.97316e-05
30.5276	0.708898	0.0116589		30.5276	0.709356	0.0118531		30.5276	0.000332906	9.87434e-05
30.603	0.709218	0.012002		30.603	0.709387	0.0118614		30.603	0.000336612	9.77404e-05
30.6783	0.709697	0.0121465		30.6783	0.70942	0.0118688		30.6783	0.000340296	9.67434e-05
30.7537	0.709452	0.0116661		30.7537	0.709452	0.0118756		30.7537	0.00034395	9.57732e-05
30.8291	0.709568	0.012149		30.8291	0.709484	0.0118821		30.8291	0.000347565	9.485e-05
30.9044	0.709565	0.0116949		30.9044	0.709517	0.0118883		30.9044	0.000351131	9.39925e-05
30.9798	0.709389	0.0118058		30.9798	0.709549	0.0118943		30.9798	0.000354637	9.32182e-05
31.0552	0.709455	0.0120288		31.0552	0.709582	0.0119002		31.0552	0.000358072	9.25435e-05
31.1306	0.70947	0.0119359		31.1306	0.709615	0.0119059		31.1306	0.000361427	9.19837e-05
31.2059	0.70932	0.0119657		31.2059	0.709647	0.0119112		31.2059	0.000364691	9.15537e-05
31.2813	0.710273	0.0115882		31.2813	0.70968	0.011916		31.2813	0.000367855	9.12663e-05
31.3567	0.709904	0.0114816		31.3567	0.709711	0.0119203		31.3567	0.00037091	9.11328e-05
31.4321	0.709897	0.0128328		31.4321	0.709741	0.0119242		31.4321	0.000373848	9.11616e-05
31.5074	0.709583	0.0127469		31.5074	0.709771	0.0119278		31.5074	0.000376665	9.1359e-05
31.5828	0.710033	0.0123127		31.5828	0.7098	0.0119313		31.5828	0.000379358	9.1728e-05
31.6582	0.709407	0.0123897		31.6582	0.709829	0.0119348		31.6582	0.000381925	9.22683e-05
31.7335	0.710113	0.0117083		31.7335	0.709857	0.0119381		31.7335	0.000384366	9.29749e-05
31.8089	0.709954	0.0118807		31.8089	0.709885	0.0119413		31.8089	0.000386681	9.38389e-05
31.8843	0.710281	0.0116249		31.8843	0.709913	0.0119443		31.8843	0.000388871	9.48473e-05
31.9597	0.710504	0.0115189		31.9597	0.709942	0.0119472		31.9597	0.000390935	9.59829e-05
32.035	0.710006	0.0118943		32.035	0.709971	0.0119501		32.035	0.000392872	9.72253e-05
32.1104	0.710333	0.0114019		32.1104	0.71	0.0119528		32.1104	0.000394684	9.85509e-05
32.1858	0.709517	0.0118515		32.1858	0.710029	0.0119554		32.1858	0.000396371	9.99345e-05
32.2612	0.709614	0.0121478		32.2612	0.710059	0.0119579		32.2612	0.000397939	0.00010135
32.3365	0.710141	0.0112134		32.3365	0.710088	0.0119604		32.3365	0.000399394	0.000102772
32.4119	0.70997	0.0114112		32.4119	0.710119	0.0119629		32.4119	0.000400747	0.000104175
32.4873	0.710168	0.0120328		32.4873	0.71015	0.0119656		32.4873	0.000402008	0.000105539
32.5627	0.710392	0.0120002		32.5627	0.710182	0.0119686		32.5627	0.000403188	0.000106842
32.638	0.710183	0.0125225		32.638	0.710215	0.011972		32.638	0.000404299	0.000108069
32.7134	0.710035	0.0133047		32.7134	0.71025	0.0119763		32.7134	0.000405353	0.000109207
32.7888	0.70977	0.0120057		32.7888	0.710284	0.0119814		32.7888	0.000406361	0.000110247
32.8641	0.70997	0.0119215		32.8641	0.710319	0.0119874		32.8641	0.000407337	0.000111183
32.9395	0.710146	0.0117105		32.9395	0.710353	0.0119941		32.9395	0.000408292	0.000112013
33.0149	0.710114	0.0117458		33.0149	0.710387	0.0120016		33.0149	0.000409238	0.000112735
33.0903	0.710661	0.012248		33.0903	0.71042	0.01201		33.0903	0.000410185	0.000113353
33.1656	0.710578	0.0115308		33.1656	0.710453	0.012019		33.1656	0.000411145	0.000113871
33.241	0.710323	0.0124757		33.241	0.710486	0.0120286		33.241	0.000412125	0.000114295
33.3164	0.71078	0.0121389		33.3164	0.710518	0.0120387		33.3164	0.000413132	0.000114633
33.3918	0.710516	0.0119868		33.3918	0.710551	0.0120493		33.3918	0.000414171	0.000114896
33.4671	0.710819	0.0119282		33.4671	0.710583	0.0120602		33.4671	0.000415245	0.000115095
33.5425	0.710902	0.012224		33.5425	0.710615	0.0120711		33.5425	0.000416358	0.000115241
33.6179	0.710985	0.012539		33.6179	0.710646	0.0120816		33.6179	0.000417509	0.000115349
33.6932	0.710789	0.0119811		33.6932	0.710678	0.0120913		33.6932	0.0004187	0.000115431
33.7686	0.710821	0.0121996		33.7686	0.710709	0.0121		33.7686	0.00041993	0.000115498
33.844	0.710919	0.011947		33.844	0.710741	0.0121075		33.844	0.0004212	0.00011556
33.9194	0.710798	0.0119254		33.9194	0.710772	0.012114		33.9194	0.000422516	0.000115627
33.9947	0.71098	0.0121416		33.9947	0.710803	0.0121195		33.9947	0.000423882	0.000115708
34.0701	0.711166	0.0122149		34.0701	0.710834	0.0121244		34.0701	0.000425306	0.000115808
34.1455	0.711047	0.0119533		34.1455	0.710864	0.0121288		34.1455	0.000426796	0.000115933
34.2209	0.710665	0.012433		34.2209	0.710894	0.0121331		34.2209	0.000428359	0.000116084
34.2962	0.710581	0.0122642		34.2962	0.710922	0.0121377		34.2962	0.000430003	0.000116264
34.3716	0.711057	0.0116664		34.3716	0.710949	0.0121431		34.3716	0.000431736	0.00011647
34.447	0.710769	0.011665		34.447	0.710975	0.0121493		34.447	0.000433567	0.000116699
34.5224	0.711594	0.0123275		34.5224	0.711001	0.0121566		34.5224	0.000435507	0.000116948
34.5977	0.711278	0.0126137		34.5977	0.711027	0.0121651		34.5977	0.000437563	0.00011721
34.6731	0.710275	0.0125772		34.6731	0.711053	0.0121747		34.6731	0.000439744	0.00011748
34.7485	0.710413	0.0125396		34.7485	0.71108	0.012185		34.7485	0.000442058	0.000117748
34.8238	0.710961	0.0119292		34.8238	0.711107	0.0121959		34.8238	0.000444512	0.000118003
34.8992	0.711113	0.012141		34.8992	0.711135	0.0122071		34.8992	0.000447113	0.000118233
34.9746	0.710886	0.0121642		34.9746	0.711165	0.0122186		34.9746	0.000449868	0.000118423
35.05	0.711162	0.0119632		35.05	0.711195	0.0122305		35.05	0.000452784	0.00011856
35.1253	0.711075	0.0117544		35.1253	0.711226	0.0122425		35.1253	0.000455867	0.00011863
35.2007	0.710751	0.0119309		35.2007	0.711257	0.0122546		35.2007	0.000459124	0.000118623
35.2761	0.71145	0.0127274		35.2761	0.711289	0.0122667		35.2761	0.00046256	0.000118531
35.3515	0.711239	0.0126595		35.3515	0.711321	0.0122786		35.3515	0.000466183	0.000118349
35.4268	0.711613	0.0120584		35.4268	0.711354	0.0122901		35.4268	0.000469998	0.000118075
35.5022	0.711578	0.0120707		35.5022	0.711388	0.0123011		35.5022	0.000474012	0.00011771
35.5776	0.711842	0.0120109		35.5776	0.711424	0.0123112		35.5776	0.000478231	0.000117256
35.653	0.711506	0.012401		35.653	0.71146	0.0123205		35.653	0.000482659	0.00011672
35.7283	0.71152	0.0121932		35.7283	0.711498	0.0123288		35.7283	0.000487302	0.00011611
35.8037	0.71197	0.0125413		35.8037	0.711535	0.0123359		35.8037	0.000492164	0.000115435
35.8791	0.711728	0.012615		35.8791	0.711574	0.0123416		35.8791	0.000497248	0.000114705
35.9544	0.711811	0.0131031		35.9544	0.711613	0.0123461		35.9544	0.000502556	0.000113932
36.0298	0.711496	0.0123653		36.0298	0.711652	0.0123495		36.0298	0.000508087	0.00011313
36.1052	0.711374	0.0123439		36.1052	0.711692	0.0123519		36.1052	0.000513839	0.000112311
36.1806	0.71145	0.0127996		36.1806	0.711733	0.0123534		36.1806	0.000519808	0.000111488
36.2559	0.711111	0.0130775		36.2559	0.711773	0.0123542		36.2559	0.000525991	0.000110673
36.3313	0.711976	0.012702		36.3313	0.711814	0.0123543		36.3313	0.000532384	0.000109878
36.4067	0.712217	0.012493		36.4067	0.711854	0.012354		36.4067	0.000538985	0.000109114
36.4821	0.712076	0.0119749		36.4821	0.711893	0.0123536		36.4821	0.000545794	0.000108388
36.5574	0.712182	0.0123442		36.5574	0.711932	0.0123531		36.5574	0.000552813	0.000107706
36.6328	0.712336	0.0123603		36.6328	0.711969	0.0123525		36.6328	0.000560044	0.000107071
36.7082	0.712266	0.012026		36.7082	0.712005	0.0123515		36.7082	0.000567488	0.000106484
36.7835	0.711306	0.0128993		36.7835	0.712039	0.0123499		36.7835	0.000575148	0.000105948
36.8589	0.711694	0.012864		36.8589	0.712073	0.0123477		36.8589	0.000583027	0.000105461
36.9343	0.711646	0.0121103		36.9343	0.712106	0.0123448		36.9343	0.000591124	0.000105021
37.0097	0.711748	0.01297		37.0097	0.71214	0.0123414		37.0097	0.000599442	0.000104626
37.085	0.712279	0.0120824		37.085	0.712174	0.0123379		37.085	0.000607978	0.000104273
37.1604	0.712309	0.0120166		37.1604	0.71221	0.0123344		37.1604	0.000616735	0.000103958
37.2358	0.71228	0.0122291		37.2358	0.712248	0.0123313		37.2358	0.000625711	0.000103677
37.3112	0.712325	0.0122718		37.3112	0.712288	0.012329		37.3112	0.00063491	0.000103425
37.3865	0.71287	0.011883		37.3865	0.71233	0.0123274		37.3865	0.000644334	0.000103198
37.4619	0.712311	0.0123886		37.4619	0.712374	0.0123265		37.4619	0.000653984	0.000102988
37.5373	0.713059	0.0121308		37.5373	0.712419	0.0123264		37.5373	0.000663862	0.00010279
37.6127	0.712367	0.0128051		37.6127	0.712467	0.0123274		37.6127	0.000673968	0.000102598
37.688	0.7123	0.0121442		37.688	0.712518	0.0123298		37.688	0.000684299	0.000102408
37.7634	0.712627	0.0115668		37.7634	0.712571	0.0123336		37.7634	0.000694851	0.00010222
37.8388	0.712318	0.0121417		37.8388	0.712626	0.0123387		37.8388	0.000705622	0.000102035
37.9141	0.711734	0.0119862		37.9141	0.712683	0.0123453		37.9141	0.000716606	0.000101859
37.9895	0.713143	0.0120302		37.9895	0.71274	0.012353		37.9895	0.000727801	0.000101697
38.0649	0.713104	0.0127367		38.0649	0.712797	0.0123616		38.0649	0.000739205	0.000101558
38.1403	0.712812	0.0128973		38.1403	0.712854	0.0123711		38.1403	0.000750815	0.000101451
38.2156	0.712175	0.0119107		38.2156	0.712911	0.0123811		38.2156	0.000762632	0.000101387
38.291	0.712568	0.0119927		38.291	0.712968	0.0123915		38.291	0.000774655	0.000101378
38.3664	0.713042	0.0130652		38.3664	0.713024	0.012402		38.3664	0.000786886	0.000101436
38.4418	0.71326	0.0131793		38.4418	0.713081	0.0124122		38.4418	0.000799328	0.000101573
38.5171	0.713286	0.0120471		38.5171	0.713138	0.0124219		38.5171	0.000811984	0.000101798
38.5925	0.713598	0.0124996		38.5925	0.713195	0.0124308		38.5925	0.000824861	0.000102115
38.6679	0.713122	0.0124662		38.6679	0.713253	0.012439		38.6679	0.000837963	0.000102528
38.7432	0.71301	0.0123463		38.7432	0.713313	0.0124465		38.7432	0.000851298	0.000103035
38.8186	0.713495	0.0123335		38.8186	0.713374	0.0124534		38.8186	0.000864868	0.000103632
38.894	0.713839	0.0125919		38.894	0.713437	0.0124601		38.894	0.00087868	0.000104311
38.9694	0.713833	0.0125437		38.9694	0.713501	0.0124664		38.9694	0.000892737	0.000105061
39.0447	0.713717	0.0124816		39.0447	0.713566	0.0124726		39.0447	0.000907048	0.00010587
39.1201	0.713855	0.0137637		39.1201	0.713633	0.0124787		39.1201	0.000921619	0.000106727
39.1955	0.71376	0.0127824		39.1955	0.713701	0.0124847		39.1955	0.000936464	0.000107621
39.2709	0.71359	0.0129976		39.2709	0.713771	0.0124909		39.2709	0.000951594	0.000108541
39.3462	0.713453	0.0124341		39.3462	0.713841	0.0124971		39.3462	0.000967021	0.000109482
39.4216	0.713987	0.0123898		39.4216	0.713911	0.0125032		39.4216	0.000982758	0.000110437
39.497	0.713783	0.0120905		39.497	0.713982	0.0125091		39.497	0.000998815	0.000111405
39.5724	0.713491	0.0120345		39.5724	0.714053	0.0125148		39.5724	0.0010152	0.000112383
39.6477	0.713629	0.0130164		39.6477	0.714123	0.0125203		39.6477	0.00103192	0.000113373
39.7231	0.713898	0.0126768		39.7231	0.714193	0.0125255		39.7231	0.00104899	0.00011438
39.7985	0.713887	0.0129189		39.7985	0.714264	0.0125304		39.7985	0.0010664	0.000115409
39.8738	0.714033	0.012326		39.8738	0.714336	0.0125349		39.8738	0.00108417	0.000116471
39.9492	0.714202	0.0126788		39.9492	0.714409	0.0125393		39.9492	0.00110231	0.000117577
40.0246	0.714738	0.0123763		40.0246	0.714484	0.012544		40.0246	0.00112083	0.000118742
40.1	0.714715	0.0124522		40.1	0.714561	0.0125493		40.1	0.00113976	0.00011998
40.1753	0.714676	0.0127885		40.1753	0.714643	0.0125558		40.1753	0.0011591	0.000121304
40.2507	0.714635	0.0123942		40.2507	0.714728	0.0125637		40.2507	0.00117888	0.000122729
40.3261	0.715384	0.0126818		40.3261	0.714819	0.0125729		40.3261	0.00119913	0.000124266
40.4015	0.71543	0.0119735		40.4015	0.714913	0.0125831		40.4015	0.00121987	0.000125926
40.4768	0.71495	0.0116922		40.4768	0.71501	0.0125942		40.4768	0.00124113	0.000127722
40.5522	0.715549	0.0117145		40.5522	0.71511	0.0126058		40.5522	0.00126294	0.00012966
40.6276	0.715238	0.0127535		40.6276	0.715212	0.0126179		40.6276	0.00128533	0.000131748
40.7029	0.715376	0.0124976		40.7029	0.715315	0.0126305		40.7029	0.00130833	0.000133992
40.7783	0.714948	0.0134458		40.7783	0.715417	0.0126436		40.7783	0.00133199	0.000136395
40.8537	0.715338	0.0136116		40.8537	0.715517	0.0126571		40.8537	0.00135632	0.00013896
40.9291	0.715218	0.0124335		40.9291	0.715616	0.0126709		40.9291	0.00138138	0.00014169
41.0044	0.715375	0.0122778		41.0044	0.715714	0.0126853		41.0044	0.00140719	0.000144585
41.0798	0.716172	0.013352		41.0798	0.715812	0.0127001		41.0798	0.00143379	0.000147651
41.1552	0.715604	0.0129293		41.1552	0.71591	0.0127153		41.1552	0.00146123	0.000150892
41.2306	0.71539	0.0128919		41.2306	0.716007	0.0127303		41.2306	0.00148953	0.000154314
41.3059	0.715925	0.0122709		41.3059	0.716105	0.0127443		41.3059	0.00151872	0.000157921
41.3813	0.716444	0.0129473		41.3813	0.716203	0.0127572		41.3813	0.00154885	0.000161718
41.4567	0.716734	0.0128833		41.4567	0.716302	0.0127689		41.4567	0.00157995	0.000165709
41.5321	0.716391	0.0131514		41.5321	0.716402	0.0127798		41.5321	0.00161205	0.000169895
41.6074	0.716605	0.0127386		41.6074	0.716505	0.0127901		41.6074	0.0016452	0.000174282
41.6828	0.717218	0.0127921		41.6828	0.71661	0.0128001		41.6828	0.00167943	0.00017887
41.7582	0.71724	0.0128933		41.7582	0.716719	0.0128099		41.7582	0.00171481	0.000183659
41.8335	0.716813	0.0125581		41.8335	0.716832	0.0128197		41.8335	0.00175137	0.000188649
41.9089	0.716428	0.013313		41.9089	0.716948	0.0128291		41.9089	0.00178917	0.000193839
41.9843	0.716835	0.0129057		41.9843	0.717067	0.0128378		41.9843	0.00182827	0.000199229
42.0597	0.716774	0.0133609		42.0597	0.71719	0.0128458		42.0597	0.00186872	0.000204816
42.135	0.716945	0.0129149		42.135	0.717315	0.0128529		42.135	0.00191059	0.000210601
42.2104	0.718114	0.012387		42.2104	0.717443	0.0128592		42.2104	0.00195395	0.000216583
42.2858	0.71731	0.0128645		42.2858	0.717573	0.0128647		42.2858	0.00199887	0.000222762
42.3612	0.717417	0.0126455		42.3612	0.717706	0.0128695		42.3612	0.00204541	0.000229136
42.4365	0.717466	0.0127387		42.4365	0.717842	0.0128741		42.4365	0.00209366	0.000235704
42.5119	0.717309	0.0136063		42.5119	0.71798	0.0128787		42.5119	0.0021437	0.000242464
42.5873	0.717692	0.0134298		42.5873	0.71812	0.0128837		42.5873	0.0021956	0.000249414
42.6626	0.717568	0.0141654		42.6626	0.718262	0.0128898		42.6626	0.00224945	0.000256551
42.738	0.718503	0.0128084		42.738	0.718407	0.0128972		42.738	0.00230535	0.000263869
42.8134	0.718324	0.0130703		42.8134	0.718554	0.0129064		42.8134	0.00236337	0.000271368
42.8888	0.718082	0.0131115		42.8888	0.718706	0.0129173		42.8888	0.00242362	0.000279044
42.9641	0.718769	0.0124117		42.9641	0.718862	0.0129299		42.9641	0.0024862	0.000286895
43.0395	0.719397	0.0129026		43.0395	0.719023	0.012944		43.0395	0.00255118	0.000294924
43.1149	0.71996	0.0128793		43.1149	0.719189	0.0129596		43.1149	0.00261869	0.000303134
43.1903	0.719607	0.0120097		43.1903	0.719361	0.0129766		43.1903	0.00268881	0.000311532
43.2656	0.719903	0.0119601		43.2656	0.719538	0.0129947		43.2656	0.00276166	0.000320127
43.341	0.719628	0.0134236		43.341	0.719721	0.0130138		43.341	0.00283735	0.000328933
43.4164	0.719565	0.0134266		43.4164	0.719908	0.0130337		43.4164	0.00291599	0.000337969
43.4918	0.719716	0.0130519		43.4918	0.720099	0.0130543		43.4918	0.0029977	0.000347249
43.5671	0.719747	0.0126986		43.5671	0.720294	0.0130756		43.5671	0.00308261	0.000356796
43.6425	0.720576	0.0129092		43.6425	0.720491	0.0130978		43.6425	0.00317083	0.000366632
43.7179	0.720551	0.0130651		43.7179	0.720692	0.0131206		43.7179	0.00326251	0.000376779
43.7932	0.72031	0.0135147		43.7932	0.720896	0.0131441		43.7932	0.00335779	0.00038726
43.8686	0.72045	0.0129652		43.8686	0.721103	0.0131684		43.8686	0.00345679	0.000398099
43.944	0.721434	0.0131107		43.944	0.721315	0.0131935		43.944	0.00355966	0.000409319
44.0194	0.722018	0.0131259		44.0194	0.721532	0.0132194		44.0194	0.00366654	0.000420943
44.0947	0.72172	0.0126972		44.0947	0.721754	0.0132463		44.0947	0.00377758	0.000432995
44.1701	0.72181	0.0134706		44.1701	0.721983	0.0132745		44.1701	0.00389292	0.000445494
44.2455	0.722046	0.013299		44.2455	0.72222	0.0133043		44.2455	0.00401271	0.000458461
44.3209	0.722607	0.0134418		44.3209	0.722465	0.013336		44.3209	0.0041371	0.000471917
44.3962	0.722734	0.0139471		44.3962	0.722718	0.0133699		44.3962	0.00426624	0.000485868
44.4716	0.722858	0.0132432		44.4716	0.722981	0.0134062		44.4716	0.00440028	0.000500332
44.547	0.722876	0.0134492		44.547	0.723252	0.0134449		44.547	0.00453937	0.00051532
44.6223	0.723264	0.0141574		44.6223	0.723532	0.013486		44.6223	0.00468368	0.000530846
44.6977	0.723209	0.013942		44.6977	0.72382	0.0135289		44.6977	0.00483335	0.000546913
44.7731	0.723127	0.0135497		44.7731	0.724118	0.0135731		44.7731	0.00498852	0.000563535
44.8485	0.723802	0.0135492		44.8485	0.724424	0.0136182		44.8485	0.00514937	0.000580723
44.9238	0.724392	0.0133201		44.9238	0.72474	0.0136639		44.9238	0.00531603	0.000598482
44.9992	0.724685	0.0138921		44.9992	0.725064	0.0137097		44.9992	0.00548864	0.000616824
45.0746	0.724854	0.0137605		45.0746	0.725397	0.0137554		45.0746	0.00566737	0.000635768
45.15	0.725348	0.0137574		45.15	0.725738	0.0138008		45.15	0.00585235	0.000655318
45.2253	0.725707	0.01421		45.2253	0.726089	0.0138461		45.2253	0.0060437	0.00067549
45.3007	0.726126	0.0139369		45.3007	0.726451	0.0138917		45.3007	0.00624156	0.000696303
45.3761	0.726162	0.0138486		45.3761	0.726826	0.0139379		45.3761	0.00644604	0.000717767
45.4515	0.726863	0.0144208		45.4515	0.727214	0.0139851		45.4515	0.00665725	0.000739907
45.5268	0.726818	0.0152056		45.5268	0.727617	0.0140333		45.5268	0.00687527	0.000762739
45.6022	0.72757	0.0138193		45.6022	0.728036	0.0140825		45.6022	0.00710019	0.00078629
45.6776	0.72862	0.0143499		45.6776	0.728472	0.0141328		45.6776	0.00733207	0.000810581
45.7529	0.728693	0.0138366		45.7529	0.728925	0.0141838		45.7529	0.00757095	0.00083564
45.8283	0.729116	0.0140021		45.8283	0.729395	0.0142355		45.8283	0.00781688	0.000861502
45.9037	0.729383	0.0139357		45.9037	0.729882	0.0142874		45.9037	0.00806986	0.000888192
45.9791	0.730542	0.0146738		45.9791	0.730387	0.0143394		45.9791	0.00832987	0.000915747
46.0544	0.731308	0.014615		46.0544	0.730909	0.0143915		46.0544	0.0085969	0.000944208
46.1298	0.73098	0.0148096		46.1298	0.731449	0.0144438		46.1298	0.00887088	0.000973601
46.2052	0.730762	0.0140765		46.2052	0.732007	0.0144966		46.2052	0.00915174	0.00100396
46.2806	0.730839	0.0143082		46.2806	0.732583	0.0145501		46.2806	0.00943936	0.00103534
46.3559	0.732017	0.0146506		46.3559	0.733177	0.0146045		46.3559	0.00973361	0.00106773
46.4313	0.73274	0.0145598		46.4313	0.733789	0.0146599		46.4313	0.0100343	0.00110119
46.5067	0.733376	0.0152309		46.5067	0.73442	0.0147167		46.5067	0.0103412	0.00113573
46.5821	0.734329	0.0157844		46.5821	0.735071	0.0147751		46.5821	0.0106542	0.00117137
46.6574	0.734612	0.0150107		46.6574	0.735743	0.0148354		46.6574	0.0109729	0.00120813
46.7328	0.735688	0.0151555		46.7328	0.736437	0.0148982		46.7328	0.011297	0.00124602
46.8082	0.736409	0.015216		46.8082	0.737155	0.0149636		46.8082	0.0116261	0.00128505
46.8835	0.737037	0.0157269		46.8835	0.737899	0.0150322		46.8835	0.0119599	0.00132523
46.9589	0.738114	0.015223		46.9589	0.73867	0.0151045		46.9589	0.012298	0.00136656
47.0343	0.73927	0.0152726		47.0343	0.73947	0.0151809		47.0343	0.0126399	0.00140903
47.1097	0.73934	0.0156521		47.1097	0.740299	0.0152617		47.1097	0.0129851	0.00145263
47.185	0.740063	0.0155948		47.185	0.74116	0.0153474		47.185	0.0133329	0.00149733
47.2604	0.741331	0.0152693		47.2604	0.742054	0.015438		47.2604	0.0136829	0.00154311
47.3358	0.742133	0.0151789		47.3358	0.742983	0.0155333		47.3358	0.0140345	0.00158991
47.4112	0.742619	0.0156469		47.4112	0.743946	0.015633		47.4112	0.0143869	0.00163771
47.4865	0.744049	0.0156349		47.4865	0.744945	0.015737		47.4865	0.0147394	0.00168643
47.5619	0.744911	0.0162144		47.5619	0.745978	0.0158449		47.5619	0.0150914	0.00173601
47.6373	0.746085	0.0159961		47.6373	0.747045	0.0159562		47.6373	0.015442	0.00178638
47.7126	0.746813	0.0158608		47.7126	0.748147	0.0160705		47.7126	0.0157905	0.00183745
47.788	0.747438	0.0160206		47.788	0.749283	0.0161876		47.788	0.0161361	0.00188914
47.8634	0.748824	0.016002		47.8634	0.750455	0.0163077		47.8634	0.016478	0.00194133
47.9388	0.75034	0.0162248		47.9388	0.751663	0.0164311		47.9388	0.0168153	0.00199391
48.0141	0.751365	0.0167021		48.0141	0.752908	0.0165587		48.0141	0.0171472	0.00204676
48.0895	0.752753	0.016745		48.0895	0.754193	0.0166909		48.0895	0.0174728	0.00209975
48.1649	0.754413	0.0172674		48.1649	0.755518	0.0168285		48.1649	0.0177914	0.00215274
48.2403	0.754918	0.0169467		48.2403	0.756886	0.016972		48.2403	0.018102	0.0022056
48.3156	0.756997	0.0175913		48.3156	0.758297	0.017122		48.3156	0.0184038	0.00225817
48.391	0.758276	0.0174848		48.391	0.759753	0.0172788		48.391	0.0186961	0.00231029
48.4664	0.759915	0.0176922		48.4664	0.761254	0.0174427		48.4664	0.0189779	0.00236182
48.5418	0.761609	0.0174507		48.5418	0.762801	0.0176134		48.5418	0.0192486	0.00241258
48.6171	0.762816	0.0183482		48.6171	0.764392	0.0177907		48.6171	0.0195073	0.0024624
48.6925	0.764475	0.018248		48.6925	0.766026	0.0179745		48.6925	0.0197533	0.00251114
48.7679	0.76655	0.0185822		48.7679	0.767703	0.0181648		48.7679	0.0199859	0.00255861
48.8432	0.767617	0.0189569		48.8432	0.769422	0.0183615		48.8432	0.0202044	0.00260468
48.9186	0.769438	0.0187212		48.9186	0.77118	0.0185644		48.9186	0.0204082	0.0026492
48.994	0.771093	0.0197026		48.994	0.772976	0.0187735		48.994	0.0205968	0.00269201
49.0694	0.773626	0.0185459		49.0694	0.774809	0.0189883		49.0694	0.0207695	0.00273299
49.1447	0.775891	0.0192004		49.1447	0.776678	0.0192093		49.1447	0.0209259	0.002772
49.2201	0.777059	0.0190628		49.2201	0.778581	0.0194366		49.2201	0.0210656	0.00280893
49.2955	0.778977	0.0189018		49.2955	0.780519	0.0196707		49.2955	0.0211881	0.00284366
49.3709	0.78116	0.0206488		49.3709	0.782489	0.0199118		49.3709	0.0212931	0.00287608
49.4462	0.783299	0.0211718		49.4462	0.784491	0.0201604		49.4462	0.0213804	0.0029061
49.5216	0.785484	0.0211987		49.5216	0.786522	0.0204164		49.5216	0.0214496	0.00293363
49.597	0.788083	0.020881		49.597	0.788579	0.0206797		49.597	0.0215006	0.00295858
49.6723	0.790298	0.0206801		49.6723	0.790659	0.0209498		49.6723	0.0215333	0.00298089
49.7477	0.792185	0.0206702		49.7477	0.79276	0.0212257		49.7477	0.0215475	0.00300049
49.8231	0.794796	0.0213842		49.8231	0.794877	0.0215067		49.8231	0.0215433	0.00301734
49.8985	0.796646	0.0220895		49.8985	0.797008	0.0217921		49.8985	0.0215207	0.00303139
49.9738	0.798698	0.0219586		49.9738	0.799149	0.0220811		49.9738	0.0214797	0.00304261
50.0492	0.801069	0.0217379		50.0492	0.801296	0.0223728		50.0492	0.0214204	0.00305099
50.1246	0.803712	0.022189		50.1246	0.803444	0.0226664		50.1246	0.0213431	0.00305652
50.2	0.80604	0.0226374		50.2	0.80559	0.0229611		50.2	0.0212479	0.00305918
50.2753	0.807993	0.0227071		50.2753	0.807728	0.0232566		50.2753	0.0211351	0.003059
50.3507	0.810583	0.0227787		50.3507	0.809854	0.0235529		50.3507	0.021005	0.00305597
50.4261	0.812447	0.0231694		50.4261	0.811964	0.0238495		50.4261	0.0208579	0.0030501
50.5015	0.814863	0.0238106		50.5015	0.814052	0.0241459		50.5015	0.0206942	0.00304142
50.5768	0.816639	0.0241881		50.5768	0.816114	0.0244415		50.5768	0.0205144	0.00302995
50.6522	0.818768	0.0248638		50.6522	0.818143	0.0247354		50.6522	0.0203187	0.0030157
50.7276	0.821335	0.0249157		50.7276	0.820138	0.025027		50.7276	0.0201078	0.00299871
50.8029	0.823427	0.0257551		50.8029	0.822093	0.0253157		50.8029	0.0198821	0.00297899
50.8783	0.826286	0.0259935		50.8783	0.824005	0.0256011		50.8783	0.0196422	0.00295659
50.9537	0.827259	0.0257317		50.9537	0.825871	0.0258826		50.9537	0.0193885	0.00293154
51.0291	0.829991	0.0259485		51.0291	0.827688	0.0261599		51.0291	0.0191217	0.00290389
51.1044	0.832599	0.0260403		51.1044	0.829454	0.0264323		51.1044	0.0188423	0.0028737
51.1798	0.833338	0.0267402		51.1798	0.831164	0.0266994		51.1798	0.0185509	0.00284101
51.2552	0.834927	0.0274331		51.2552	0.832817	0.0269604		51.2552	0.0182483	0.00280589
51.3306	0.836585	0.0270685		51.3306	0.83441	0.0272148		51.3306	0.017935	0.00276843
51.4059	0.838916	0.0283059		51.4059	0.835941	0.027462		51.4059	0.0176117	0.00272868
51.4813	0.83985	0.0280747		51.4813	0.837408	0.0277009		51.4813	0.0172791	0.00268674
51.5567	0.841112	0.0281875		51.5567	0.838812	0.0279306		51.5567	0.016938	0.0026427
51.632	0.843261	0.0270343		51.632	0.84015	0.0281503		51.632	0.016589	0.00259667
51.7074	0.843918	0.02849		51.7074	0.841425	0.028359		51.7074	0.0162329	0.00254874
51.7828	0.844717	0.0267962		51.7828	0.842635	0.0285561		51.7828	0.0158704	0.00249904
51.8582	0.845338	0.0278787		51.8582	0.843783	0.0287412		51.8582	0.0155024	0.00244769
51.9335	0.847381	0.0273714		51.9335	0.844868	0.0289139		51.9335	0.0151295	0.00239481
52.0089	0.848608	0.0282568		52.0089	0.845891	0.0290747		52.0089	0.0147527	0.00234055
52.0843	0.849741	0.0287925		52.0843	0.846855	0.0292236		52.0843	0.0143727	0.00228505
52.1597	0.850297	0.0288544		52.1597	0.847761	0.0293617		52.1597	0.0139902	0.00222847
52.235	0.850122	0.0299939		52.235	0.848612	0.0294901		52.235	0.0136062	0.00217096
52.3104	0.850042	0.0295718		52.3104	0.849411	0.0296099		52.3104	0.0132214	0.00211267
52.3858	0.852324	0.0310059		52.3858	0.85016	0.0297221		52.3858	0.0128367	0.00205378
52.4612	0.852834	0.0309908		52.4612	0.850863	0.0298276		52.4612	0.0124527	0.00199444
52.5365	0.852752	0.0295163		52.5365	0.851523	0.0299275		52.5365	0.0120704	0.00193483
52.6119	0.852528	0.0296765		52.6119	0.852143	0.0300223		52.6119	0.0116906	0.00187512
52.6873	0.853076	0.0295293		52.6873	0.852726	0.0301124		52.6873	0.0113139	0.00181547
52.7626	0.853453	0.0302288		52.7626	0.853273	0.0301977		52.7626	0.0109411	0.00175606
52.838	0.854678	0.0308663		52.838	0.853789	0.0302785		52.838	0.010573	0.00169706
52.9134	0.855051	0.0304383		52.9134	0.854277	0.030355		52.9134	0.0102103	0.00163863
52.9888	0.854637	0.0307785		52.9888	0.854739	0.030427		52.9888	0.0098536	0.00158094
53.0641	0.855164	0.0306022		53.0641	0.855177	0.0304946		53.0641	0.0095036	0.00152415
53.1395	0.85651	0.0307159		53.1395	0.855593	0.0305578		53.1395	0.00916088	0.0014684
53.2149	0.857099	0.0309534		53.2149	0.855989	0.0306173		53.2149	0.008826	0.00141383
53.2903	0.857001	0.0310526		53.2903	0.856366	0.0306733		53.2903	0.00849949	0.00136057
53.3656	0.856998	0.0306012		53.3656	0.856728	0.0307259		53.3656	0.0081818	0.00130875
53.441	0.857594	0.0313226		53.441	0.857075	0.0307753		53.441	0.00787334	0.00125846
53.5164	0.856669	0.0304959		53.5164	0.85741	0.0308218		53.5164	0.00757451	0.00120982
53.5918	0.857592	0.0304072		53.5918	0.857736	0.0308657		53.5918	0.00728561	0.0011629
53.6671	0.858269	0.0305439		53.6671	0.858056	0.0309073		53.6671	0.00700689	0.00111777
53.7425	0.858745	0.031154		53.7425	0.85837	0.0309467		53.7425	0.00673858	0.00107449
53.8179	0.858649	0.0309036		53.8179	0.858678	0.0309841		53.8179	0.00648082	0.00103309
53.8932	0.860468	0.0321011		53.8932	0.858981	0.0310197		53.8932	0.00623373	0.000993598
53.9686	0.859703	0.0320696		53.9686	0.859277	0.0310532		53.9686	0.00599735	0.000956015
54.044	0.85955	0.031022		54.044	0.859566	0.0310846		54.044	0.00577168	0.000920325
54.1194	0.859569	0.0312401		54.1194	0.859847	0.0311138		54.1194	0.00555668	0.000886514
54.1947	0.859596	0.0315139		54.1947	0.86012	0.0311413		54.1947	0.00535224	0.00085454
54.2701	0.860315	0.0309139		54.2701	0.860385	0.0311676		54.2701	0.00515823	0.000824357
54.3455	0.860925	0.0307043		54.3455	0.860643	0.031193		54.3455	0.00497447	0.00079592
54.4209	0.861326	0.0312155		54.4209	0.860895	0.031218		54.4209	0.00480072	0.000769165
54.4962	0.861371	0.0312049		54.4962	0.861141	0.0312426		54.4962	0.00463675	0.000744031
54.5716	0.861572	0.0319193		54.5716	0.861384	0.0312673		54.5716	0.00448226	0.000720452
54.647	0.861803	0.0304147		54.647	0.861623	0.0312925		54.647	0.00433693	0.000698364
54.7223	0.862335	0.0306681		54.7223	0.861859	0.0313186		54.7223	0.00420043	0.000677691
54.7977	0.862824	0.0310781		54.7977	0.862092	0.0313461		54.7977	0.0040724	0.000658365
54.8731	0.862769	0.0314012		54.8731	0.862321	0.0313753		54.8731	0.00395247	0.000640316
54.9485	0.862157	0.0307343		54.9485	0.862548	0.0314067		54.9485	0.00384024	0.000623472
55.0238	0.861531	0.0311244		55.0238	0.862772	0.0314407		55.0238	0.00373531	0.000607761
55.0992	0.863681	0.0318498		55.0992	0.862996	0.0314774		55.0992	0.00363728	0.000593117
55.1746	0.863806	0.0315103		55.1746	0.863217	0.0315169		55.1746	0.00354573	0.000579468
55.25	0.863677	0.0317773		55.25	0.863438	0.031559		55.25	0.00346024	0.000566748
55.3253	0.863553	0.0313248		55.3253	0.863658	0.0316036		55.3253	0.00338039	0.000554892
55.4007	0.863429	0.0309749		55.4007	0.863877	0.0316508		55.4007	0.00330578	0.000543837
55.4761	0.863801	0.0314539		55.4761	0.864096	0.0317001		55.4761	0.00323599	0.000533525
55.5514	0.863857	0.0319514		55.5514	0.864312	0.0317508		55.5514	0.00317065	0.000523898
55.6268	0.865367	0.0315109		55.6268	0.864527	0.0318024		55.6268	0.00310936	0.000514905
55.7022	0.865176	0.0320379		55.7022	0.864739	0.031855		55.7022	0.00305177	0.000506495
55.7776	0.865206	0.0318594		55.7776	0.864951	0.0319087		55.7776	0.00299754	0.000498622
55.8529	0.86522	0.0317084		55.8529	0.865162	0.0319634		55.8529	0.00294636	0.000491249
55.9283	0.865328	0.0318968		55.9283	0.865372	0.0320191		55.9283	0.00289793	0.000484338
56.0037	0.865458	0.0323532		56.0037	0.865581	0.0320752		56.0037	0.00285198	0.000477855
56.0791	0.866039	0.0319371		56.0791	0.86579	0.0321311		56.0791	0.00280826	0.000471771
56.1544	0.865849	0.0324895		56.1544	0.865998	0.0321862		56.1544	0.00276653	0.000466057
56.2298	0.866705	0.0324656		56.2298	0.866205	0.03224		56.2298	0.00272659	0.000460686
56.3052	0.866594	0.0322145		56.3052	0.866409	0.0322925		56.3052	0.00268823	0.000455635
56.3806	0.866858	0.0323837		56.3806	0.86661	0.0323434		56.3806	0.00265128	0.000450879
56.4559	0.866102	0.0325862		56.4559	0.866809	0.0323926		56.4559	0.00261559	0.00044639
56.5313	0.867161	0.0328127		56.5313	0.867006	0.0324402		56.5313	0.00258101	0.000442147
56.6067	0.867663	0.0325529		56.6067	0.867201	0.032486		56.6067	0.00254744	0.000438129
56.682	0.867157	0.0337236		56.682	0.867395	0.0325298		56.682	0.00251475	0.000434313
56.7574	0.867097	0.0339683		56.7574	0.867589	0.0325712		56.7574	0.00248288	0.000430678
56.8328	0.868139	0.0317774		56.8328	0.867782	0.0326105		56.8328	0.00245172	0.000427202
56.9082	0.86752	0.0327226		56.9082	0.867975	0.0326478		56.9082	0.00242123	0.000423862
56.9835	0.868079	0.0328333		56.9835	0.868166	0.0326831		56.9835	0.00239135	0.000420635
57.0589	0.86837	0.0328478		57.0589	0.868354	0.0327162		57.0589	0.00236202	0.000417498
57.1343	0.868152	0.0330299		57.1343	0.868539	0.0327469		57.1343	0.00233322	0.000414426
57.2097	0.868894	0.0326159		57.2097	0.868721	0.032775		57.2097	0.00230493	0.000411393
57.285	0.868229	0.0324735		57.285	0.8689	0.0328004		57.285	0.00227711	0.000408373
57.3604	0.86866	0.0334111		57.3604	0.869077	0.032823		57.3604	0.00224975	0.000405344
57.4358	0.869702	0.0320167		57.4358	0.869252	0.0328429		57.4358	0.00222284	0.000402281
57.5112	0.869841	0.0316046		57.5112	0.869425	0.0328598		57.5112	0.00219637	0.000399169
57.5865	0.870459	0.0330099		57.5865	0.869596	0.032874		57.5865	0.00217034	0.000395995
57.6619	0.870762	0.0339333		57.6619	0.869765	0.0328858		57.6619	0.00214474	0.000392749
57.7373	0.869769	0.0330601		57.7373	0.869931	0.0328961		57.7373	0.00211958	0.00038943
57.8126	0.869864	0.0330939		57.8126	0.870095	0.0329051		57.8126	0.00209485	0.000386035
57.888	0.87099	0.0332338		57.888	0.870257	0.0329133		57.888	0.00207054	0.000382568
57.9634	0.870155	0.032658		57.9634	0.870415	0.0329213		57.9634	0.00204667	0.000379037
58.0388	0.87056	0.0330909		58.0388	0.870571	0.0329296		58.0388	0.00202321	0.000375451
58.1141	0.870919	0.0331244		58.1141	0.870722	0.0329387		58.1141	0.00200018	0.00037182
58.1895	0.870932	0.0342896		58.1895	0.870871	0.0329485		58.1895	0.00197755	0.00036816
58.2649	0.871098	0.0336003		58.2649	0.871015	0.0329589		58.2649	0.00195533	0.000364484
58.3403	0.87108	0.0335573		58.3403	0.871154	0.0329695		58.3403	0.00193352	0.000360807
58.4156	0.871597	0.0323535		58.4156	0.87129	0.0329799		58.4156	0.0019121	0.000357148
58.491	0.871615	0.0324107		58.491	0.87142	0.03299		58.491	0.00189108	0.000353523
58.5664	0.871895	0.0321091		58.5664	0.871547	0.0329993		58.5664	0.00187044	0.000349951
58.6417	0.871181	0.0325103		58.6417	0.871669	0.0330077		58.6417	0.00185019	0.000346456
58.7171	0.871962	0.0318886		58.7171	0.871787	0.0330148		58.7171	0.00183032	0.000343065
58.7925	0.87192	0.0340568		58.7925	0.871902	0.0330207		58.7925	0.00181081	0.000339805
58.8679	0.871731	0.0330767		58.8679	0.872014	0.0330255		58.8679	0.00179168	0.000336712
58.9432	0.87289	0.0333051		58.9432	0.872124	0.0330298		58.9432	0.0017729	0.000333824
59.0186	0.872876	0.0332242		59.0186	0.872232	0.0330345		59.0186	0.00175448	0.000331184
59.094	0.871977	0.0326618		59.094	0.87234	0.03304		59.094	0.00173639	0.000328835
59.1694	0.871827	0.0323634		59.1694	0.872449	0.0330469		59.1694	0.00171863	0.000326823
59.2447	0.873248	0.0332824		59.2447	0.872557	0.0330555		59.2447	0.00170118	0.000325197
59.3201	0.872725	0.0329121		59.3201	0.872665	0.033066		59.3201	0.00168403	0.000323999
59.3955	0.873455	0.0330002		59.3955	0.872773	0.0330786		59.3955	0.00166718	0.00032327
59.4709	0.87304	0.0332919		59.4709	0.87288	0.0330935		59.4709	0.0016506	0.000323043
59.5462	0.87268	0.0335065		59.5462	0.872986	0.0331109		59.5462	0.0016343	0.00032334
59.6216	0.873383	0.0332695		59.6216	0.873091	0.0331308		59.6216	0.00161828	0.000324174
59.697	0.87239	0.033506		59.697	0.873195	0.0331535		59.697	0.00160253	0.000325541
59.7723	0.873327	0.0330178		59.7723	0.873298	0.0331789		59.7723	0.00158704	0.000327427
59.8477	0.873154	0.0329282		59.8477	0.873401	0.0332069		59.8477	0.00157182	0.000329797
59.9231	0.87272	0.0337279		59.9231	0.873503	0.0332373		59.9231	0.00155686	0.000332609
59.9985	0.873793	0.0339289		59.9985	0.873605	0.0332702		59.9985	0.00154215	0.00033581
60.0738	0.873736	0.0330951		60.0738	0.873708	0.0333048		60.0738	0.0015277	0.000339341
60.1492	0.873625	0.0325471		60.1492	0.87381	0.0333404		60.1492	0.00151348	0.000343141
60.2246	0.874002	0.032097		60.2246	0.873913	0.0333763		60.2246	0.00149949	0.000347147
60.3	0.875026	0.0321819		60.3	0.874015	0.0334124		60.3	0.00148572	0.000351293
60.3753	0.873972	0.0331493		60.3753	0.874119	0.0334486		60.3753	0.00147217	0.00035552
60.4507	0.873737	0.0331986		60.4507	0.874224	0.0334847		60.4507	0.00145883	0.000359766
60.5261	0.874945	0.0334522		60.5261	0.874331	0.0335202		60.5261	0.00144569	0.000363971
60.6014	0.87525	0.0339979		60.6014	0.87444	0.033555		60.6014	0.00143276	0.000368076
60.6768	0.873484	0.0330213		60.6768	0.874551	0.0335889		60.6768	0.00142001	0.000372027
60.7522	0.87456	0.0337422		60.7522	0.874663	0.0336219		60.7522	0.00140745	0.000375774
60.8276	0.874868	0.0341827		60.8276	0.874776	0.0336538		60.8276	0.00139507	0.000379271
60.9029	0.875484	0.0349342		60.9029	0.87489	0.0336846		60.9029	0.00138285	0.000382479
60.9783	0.874775	0.0335965		60.9783	0.875005	0.0337147		60.9783	0.00137079	0.000385368
61.0537	0.874206	0.0341673		61.0537	0.875122	0.0337444		61.0537	0.00135888	0.000387912
61.1291	0.875401	0.033304		61.1291	0.87524	0.0337741		61.1291	0.00134708	0.000390095
61.2044	0.875759	0.0341985		61.2044	0.875359	0.0338047		61.2044	0.0013354	0.000391906
61.2798	0.876068	0.0339319		61.2798	0.875478	0.0338364		61.2798	0.0013238	0.00039334
61.3552	0.875977	0.0342527		61.3552	0.875598	0.0338694		61.3552	0.00131227	0.000394401
61.4306	0.875467	0.0349497		61.4306	0.875716	0.0339035		61.4306	0.00130079	0.000395097
61.5059	0.875381	0.0343761		61.5059	0.875832	0.0339386		61.5059	0.00128933	0.000395443
61.5813	0.875121	0.0343186		61.5813	0.875947	0.0339746		61.5813	0.00127787	0.000395457
61.6567	0.875371	0.0342677		61.6567	0.87606	0.0340114		61.6567	0.00126638	0.000395165
61.732	0.875323	0.0347011		61.732	0.87617	0.0340484		61.732	0.00125483	0.000394592
61.8074	0.876152	0.0344716		61.8074	0.876278	0.0340854		61.8074	0.00124319	0.000393766
61.8828	0.876077	0.0340474		61.8828	0.876383	0.0341216		61.8828	0.00123142	0.000392716
61.9582	0.876527	0.0334525		61.9582	0.876486	0.0341569		61.9582	0.00121949	0.000391471
62.0335	0.87766	0.0325882		62.0335	0.876587	0.0341912		62.0335	0.00120737	0.000390055
62.1089	0.877548	0.0342229		62.1089	0.876687	0.0342246		62.1089	0.00119503	0.000388496
62.1843	0.876832	0.0354401		62.1843	0.876786	0.0342566		62.1843	0.00118244	0.000386814
62.2597	0.876932	0.0352949		62.2597	0.876885	0.0342869		62.2597	0.00116958	0.000385028
62.335	0.876752	0.0327298		62.335	0.876983	0.0343152		62.335	0.00115642	0.000383152
62.4104	0.877728	0.0337581		62.4104	0.877078	0.0343417		62.4104	0.00114294	0.0003812
62.4858	0.876915	0.0334014		62.4858	0.877173	0.0343664		62.4858	0.00112914	0.000379179
62.5611	0.878254	0.0340255		62.5611	0.877265	0.0343895		62.5611	0.00111499	0.000377098
62.6365	0.877658	0.0346897		62.6365	0.877354	0.0344109		62.6365	0.0011005	0.000374962
62.7119	0.877542	0.0343883		62.7119	0.877441	0.0344306		62.7119	0.00108566	0.000372776
62.7873	0.878885	0.0333101		62.7873	0.877523	0.0344482		62.7873	0.00107047	0.000370547
62.8626	0.878139	0.034824		62.8626	0.877601	0.0344638		62.8626	0.00105495	0.000368281
62.938	0.877288	0.0344926		62.938	0.877673	0.0344776		62.938	0.00103909	0.000365991
63.0134	0.877374	0.0349007		63.0134	0.877741	0.03449		63.0134	0.00102291	0.00036369
63.0888	0.877702	0.0351879		63.0888	0.877804	0.0345016		63.0888	0.00100643	0.000361391
63.1641	0.877922	0.0355802		63.1641	0.877864	0.0345136		63.1641	0.000989653	0.000359107
63.2395	0.877328	0.0351987		63.2395	0.877923	0.0345269		63.2395	0.000972604	0.000356853
63.3149	0.878342	0.0347935		63.3149	0.877981	0.0345422		63.3149	0.000955302	0.000354642
63.3903	0.878618	0.0346138		63.3903	0.87804	0.0345596		63.3903	0.000937773	0.00035249
63.4656	0.877195	0.0345934		63.4656	0.8781	0.0345789		63.4656	0.00092004	0.000350413
63.541	0.877586	0.0356134		63.541	0.878161	0.0345996		63.541	0.000902132	0.000348425
63.6164	0.877309	0.0339617		63.6164	0.878222	0.0346209		63.6164	0.000884082	0.000346545
63.6917	0.88006	0.0354277		63.6917	0.878282	0.0346419		63.6917	0.000865927	0.000344794
63.7671	0.8789	0.0349474		63.7671	0.878341	0.0346622		63.7671	0.000847708	0.000343198
63.8425	0.877739	0.0345287		63.8425	0.878398	0.0346817		63.8425	0.000829472	0.000341782
63.9179	0.878422	0.0349493		63.9179	0.878456	0.0347006		63.9179	0.000811267	0.000340573
63.9932	0.877806	0.0352489		63.9932	0.878514	0.0347191		63.9932	0.000793142	0.000339594
64.0686	0.878912	0.0342751		64.0686	0.878574	0.0347374		64.0686	0.000775144	0.000338862
64.144	0.878782	0.0333334		64.144	0.878635	0.0347556		64.144	0.000757321	0.00033839
64.2194	0.878482	0.0341172		64.2194	0.878698	0.0347737		64.2194	0.000739716	0.000338183
64.2947	0.878067	0.0352211		64.2947	0.878763	0.0347917		64.2947	0.000722369	0.000338239
64.3701	0.878757	0.0355861		64.3701	0.878827	0.0348092		64.3701	0.000705312	0.000338545
64.4455	0.878399	0.0355869		64.4455	0.878892	0.0348264		64.4455	0.000688571	0.000339083
64.5209	0.879096	0.0345869		64.5209	0.878956	0.0348436		64.5209	0.000672168	0.000339828
64.5962	0.878739	0.0340125		64.5962	0.879018	0.0348609		64.5962	0.000656122	0.00034075
64.6716	0.879267	0.0348786		64.6716	0.879077	0.0348781		64.6716	0.000640444	0.000341812
64.747	0.879521	0.0347937		64.747	0.879131	0.034895		64.747	0.000625147	0.000342972
64.8223	0.879277	0.0348948		64.8223	0.879181	0.0349115		64.8223	0.000610236	0.000344187
64.8977	0.87947	0.034817		64.8977	0.879227	0.0349277		64.8977	0.000595713	0.000345409
64.9731	0.879174	0.0342162		64.9731	0.879269	0.034944		64.9731	0.000581578	0.00034659
65.0485	0.880076	0.0352271		65.0485	0.879309	0.0349606		65.0485	0.000567831	0.000347684
65.1238	0.879594	0.0346954		65.1238	0.879348	0.0349779		65.1238	0.000554464	0.000348647
65.1992	0.87927	0.0355508		65.1992	0.879385	0.0349959		65.1992	0.000541469	0.000349438
65.2746	0.878296	0.0344479		65.2746	0.879422	0.0350142		65.2746	0.000528833	0.000350019
65.35	0.879354	0.0340906		65.35	0.879457	0.0350328		65.35	0.00051654	0.000350359
65.4253	0.881641	0.0345457		65.4253	0.87949	0.0350515		65.4253	0.000504568	0.000350434
65.5007	0.880575	0.0346389		65.5007	0.879522	0.0350705		65.5007	0.000492896	0.000350227
65.5761	0.880153	0.0358247		65.5761	0.879554	0.0350903		65.5761	0.0004815	0.000349732
65.6514	0.879819	0.0364292		65.6514	0.879584	0.035111		65.6514	0.000470353	0.000348952
65.7268	0.880048	0.0352295		65.7268	0.879614	0.0351324		65.7268	0.000459428	0.000347898
65.8022	0.878871	0.0355141		65.8022	0.879641	0.0351546		65.8022	0.000448692	0.000346591
65.8776	0.879314	0.0355812		65.8776	0.879665	0.0351771		65.8776	0.000438114	0.000345059
65.9529	0.879731	0.0353906		65.9529	0.879685	0.0351998		65.9529	0.000427659	0.000343337
66.0283	0.880283	0.0346784		66.0283	0.879702	0.0352224		66.0283	0.000417294	0.000341461
66.1037	0.879095	0.0349535		66.1037	0.879715	0.0352448		66.1037	0.000406985	0.000339473
66.1791	0.878394	0.0353374		66.1791	0.879725	0.0352672		66.1791	0.000396702	0.000337415
66.2544	0.879287	0.0355249		66.2544	0.879734	0.0352905		66.2544	0.000386414	0.000335334
66.3298	0.880409	0.0360675		66.3298	0.879743	0.0353153		66.3298	0.000376095	0.000333272
66.4052	0.880383	0.0360519		66.4052	0.879753	0.0353415		66.4052	0.000365718	0.000331276
66.4806	0.879719	0.036811		66.4806	0.879764	0.0353686		66.4806	0.000355261	0.000329388
66.5559	0.879636	0.035716		66.5559	0.879775	0.0353953		66.5559	0.000344703	0.000327645
66.6313	0.879076	0.0349136		66.6313	0.879785	0.035421		66.6313	0.000334027	0.000326082
66.7067	0.879468	0.0354765		66.7067	0.879795	0.0354454		66.7067	0.00032322	0.000324729
66.782	0.881506	0.0344619		66.782	0.879805	0.0354683		66.782	0.000312271	0.000323607
66.8574	0.880522	0.0349774		66.8574	0.879816	0.0354897		66.8574	0.000301173	0.000322736
66.9328	0.879364	0.0359013		66.9328	0.87983	0.0355094		66.9328	0.000289922	0.000322127
67.0082	0.878807	0.0358901		67.0082	0.879846	0.0355275		67.0082	0.000278517	0.000321788
67.0835	0.879963	0.0355811		67.0835	0.879865	0.0355441		67.0835	0.000266963	0.000321721
67.1589	0.880228	0.0355178		67.1589	0.879886	0.0355591		67.1589	0.000255271	0.000321923
67.2343	0.878415	0.0348661		67.2343	0.879908	0.0355726		67.2343	0.000243455	0.000322379
67.3097	0.87916	0.0347811		67.3097	0.87993	0.0355846		67.3097	0.000231536	0.000323067
67.385	0.880762	0.0361256		67.385	0.879951	0.0355957		67.385	0.000219535	0.000323958
67.4604	0.88033	0.0356122		67.4604	0.879973	0.0356071		67.4604	0.000207472	0.000325015
67.5358	0.879898	0.0352243		67.5358	0.879996	0.0356199		67.5358	0.00019537	0.000326201
67.6111	0.880371	0.0357585		67.6111	0.880023	0.0356346		67.6111	0.000183251	0.000327479
67.6865	0.879696	0.0358451		67.6865	0.880051	0.0356516		67.6865	0.000171138	0.000328813
67.7619	0.879681	0.0357581		67.7619	0.880081	0.0356705		67.7619	0.000159059	0.000330171
67.8373	0.880848	0.0369119		67.8373	0.880112	0.0356909		67.8373	0.00014704	0.000331525
67.9126	0.879271	0.0364872		67.9126	0.880143	0.0357126		67.9126	0.00013511	0.000332853
67.988	0.88092	0.0344989		67.988	0.880174	0.035735		67.988	0.000123296	0.000334138
68.0634	0.880406	0.035018		68.0634	0.880203	0.0357578		68.0634	0.000111626	0.000335372
68.1388	0.879893	0.0355725		68.1388	0.880232	0.0357811		68.1388	0.000100127	0.00033655
68.2141	0.879575	0.0364711		68.2141	0.880259	0.0358055		68.2141	8.88253e-05	0.000337672
68.2895	0.879737	0.0367848		68.2895	0.880284	0.0358311		68.2895	7.77464e-05	0.000338746
68.3649	0.88047	0.0362841		68.3649	0.880306	0.0358575		68.3649	6.69103e-05	0.000339782
68.4403	0.8808	0.035579		68.4403	0.880326	0.0358845		68.4403	5.63332e-05	0.000340794
68.5156	0.881038	0.0356119		68.5156	0.880345	0.0359113		68.5156	4.60241e-05	0.000341799
68.591	0.88017	0.0364555		68.591	0.880361	0.0359372		68.591	3.59885e-05	0.000342812
68.6664	0.880863	0.0345783		68.6664	0.880376	0.0359614		68.6664	2.62271e-05	0.000343849
68.7417	0.880705	0.0349712		68.7417	0.880389	0.0359836		68.7417	1.6736e-05	0.000344923
68.8171	0.880273	0.0365169		68.8171	0.880401	0.0360043		68.8171	7.50799e-06	0.000346047
68.8925	0.881199	0.0364837		68.8925	0.880412	0.0360242		68.8925	-1.46974e-06	0.000347234
68.9679	0.880819	0.0365307		68.9679	0.880423	0.0360441		68.9679	-1.02109e-05	0.000348496
69.0432	0.880614	0.0364479		69.0432	0.880432	0.036064		69.0432	-1.87335e-05	0.000349842
69.1186	0.880455	0.0353357		69.1186	0.880437	0.0360834		69.1186	-2.70582e-05	0.000351275
69.194	0.880646	0.0357225		69.194	0.880438	0.036102		69.194	-3.52079e-05	0.000352792
69.2694	0.880172	0.0366391		69.2694	0.880434	0.0361197		69.2694	-4.32086e-05	0.000354383
69.3447	0.879856	0.036831		69.3447	0.880426	0.0361367		69.3447	-5.10892e-05	0.000356029
69.4201	0.880032	0.035841		69.4201	0.880414	0.0361532		69.4201	-5.88781e-05	0.000357708
69.4955	0.880718	0.0371269		69.4955	0.880398	0.0361692		69.4955	-6.6605e-05	0.000359402
69.5708	0.880721	0.0363296		69.5708	0.880379	0.036185		69.5708	-7.42985e-05	0.000361092
69.6462	0.880228	0.036754		69.6462	0.880357	0.0362009		69.6462	-8.19856e-05	0.000362764
69.7216	0.88055	0.0354228		69.7216	0.880332	0.0362168		69.7216	-8.96915e-05	0.000364403
69.797	0.880007	0.0362731		69.797	0.880305	0.0362326		69.797	-9.7436e-05	0.000365997
69.8723	0.881178	0.0363505		69.8723	0.880274	0.0362485		69.8723	-0.000105235	0.000367532
69.9477	0.880273	0.0365096		69.9477	0.880242	0.0362645		69.9477	-0.000113099	0.000368995
70.0231	0.879998	0.0358056		70.0231	0.880207	0.0362811		70.0231	-0.000121032	0.000370372
70.0985	0.879707	0.0376814		70.0985	0.88017	0.0362984		70.0985	-0.000129032	0.000371653
70.1738	0.880057	0.0360975		70.1738	0.880133	0.0363168		70.1738	-0.000137088	0.000372829
70.2492	0.880176	0.036812		70.2492	0.880093	0.0363361		70.2492	-0.000145183	0.000373893
70.3246	0.88023	0.0365117		70.3246	0.880053	0.0363557		70.3246	-0.000153297	0.000374842
70.4	0.879974	0.0362789		70.4	0.880011	0.0363753		70.4	-0.000161401	0.000375676
70.4753	0.881057	0.034636		70.4753	0.879971	0.0363944		70.4753	-0.000169466	0.000376404
70.5507	0.880751	0.0353354		70.5507	0.879931	0.0364127		70.5507	-0.000177458	0.000377038
70.6261	0.879997	0.0358521		70.6261	0.879893	0.0364305		70.6261	-0.00018534	0.000377597
70.7014	0.880023	0.035435		70.7014	0.879858	0.0364487		70.7014	-0.000193078	0.000378101
70.7768	0.878403	0.0362047		70.7768	0.879826	0.0364685		70.7768	-0.000200635	0.000378576
70.8522	0.879557	0.0373741		70.8522	0.879798	0.0364905		70.8522	-0.000207977	0.000379044
70.9276	0.880926	0.0379056		70.9276	0.879773	0.0365147		70.9276	-0.000215072	0.000379533
71.0029	0.880027	0.0385052		71.0029	0.87975	0.0365407		71.0029	-0.00022189	0.000380067
71.0783	0.878859	0.0368275		71.0783	0.879729	0.0365681		71.0783	-0.000228404	0.000380671
71.1537	0.878981	0.0364907		71.1537	0.879708	0.0365966		71.1537	-0.000234591	0.00038137
71.2291	0.879633	0.0356921		71.2291	0.879688	0.036626		71.2291	-0.000240426	0.000382183
71.3044	0.878701	0.0361548		71.3044	0.879669	0.0366561		71.3044	-0.000245886	0.000383133
71.3798	0.87892	0.0362425		71.3798	0.879652	0.0366865		71.3798	-0.000250946	0.000384237
71.4552	0.87967	0.0358399		71.4552	0.879637	0.0367169		71.4552	-0.000255583	0.000385509
71.5305	0.879813	0.0376746		71.5305	0.879624	0.0367473		71.5305	-0.000259774	0.000386959
71.6059	0.879437	0.0366739		71.6059	0.879613	0.0367774		71.6059	-0.000263499	0.000388594
71.6813	0.880568	0.0368337		71.6813	0.879605	0.0368067		71.6813	-0.000266743	0.000390413
71.7567	0.879452	0.0367256		71.7567	0.879599	0.0368348		71.7567	-0.000269494	0.000392415
71.832	0.879799	0.0383418		71.832	0.879596	0.036862		71.832	-0.000271745	0.000394592
71.9074	0.87903	0.0379742		71.9074	0.879594	0.0368884		71.9074	-0.000273496	0.000396934
71.9828	0.879833	0.0368405		71.9828	0.879596	0.0369142		71.9828	-0.000274756	0.000399429
72.0582	0.879957	0.037261		72.0582	0.8796	0.0369396		72.0582	-0.000275541	0.000402062
72.1335	0.878054	0.0369885		72.1335	0.879606	0.0369646		72.1335	-0.000275875	0.000404821
72.2089	0.879395	0.0373005		72.2089	0.879612	0.0369889		72.2089	-0.000275788	0.00040769
72.2843	0.8797	0.0370766		72.2843	0.879617	0.0370119		72.2843	-0.000275319	0.000410658
72.3596	0.879449	0.0363466		72.3596	0.879619	0.0370333		72.3596	-0.000274513	0.000413712
72.435	0.880873	0.0364673		72.435	0.879618	0.0370525		72.435	-0.000273419	0.00041684
72.5104	0.880727	0.0375208		72.5104	0.879612	0.0370699		72.5104	-0.000272088	0.00042003
72.5858	0.879215	0.036802		72.5858	0.879602	0.0370862		72.5858	-0.000270572	0.000423271
72.6611	0.879986	0.0369405		72.6611	0.879588	0.0371022		72.6611	-0.00026892	0.000426551
72.7365	0.878114	0.0382727		72.7365	0.87957	0.0371186		72.7365	-0.000267186	0.000429861
72.8119	0.878782	0.0377038		72.8119	0.879548	0.0371359		72.8119	-0.000265417	0.000433192
72.8873	0.87945	0.0371864		72.8873	0.879522	0.0371543		72.8873	-0.000263663	0.000436536
72.9626	0.880064	0.0378615		72.9626	0.879492	0.0371734		72.9626	-0.00026197	0.000439887
73.038	0.880751	0.0385037		73.038	0.879458	0.0371921		73.038	-0.000260378	0.000443243
73.1134	0.879779	0.0359197		73.1134	0.87942	0.037209		73.1134	-0.000258923	0.000446603
73.1888	0.879125	0.0355453		73.1888	0.879379	0.0372231		73.1888	-0.000257631	0.00044997
73.2641	0.880049	0.0358876		73.2641	0.879333	0.0372341		73.2641	-0.000256525	0.000453344
73.3395	0.880746	0.0360733		73.3395	0.879285	0.0372427		73.3395	-0.000255617	0.000456728
73.4149	0.87908	0.037836		73.4149	0.879237	0.0372507		73.4149	-0.000254917	0.00046012
73.4902	0.879549	0.0383894		73.4902	0.879191	0.0372595		73.4902	-0.000254426	0.000463516
73.5656	0.880233	0.0360344		73.5656	0.879148	0.0372703		73.5656	-0.00025414	0.000466909
73.641	0.879796	0.0365126		73.641	0.879108	0.0372838		73.641	-0.000254046	0.00047029
73.7164	0.87775	0.0376688		73.7164	0.879073	0.0373		73.7164	-0.000254125	0.00047365
73.7917	0.878251	0.037425		73.7917	0.879042	0.0373195		73.7917	-0.000254354	0.000476983
73.8671	0.878851	0.0382448		73.8671	0.879015	0.0373424		73.8671	-0.00025471	0.000480283
73.9425	0.878666	0.0374654		73.9425	0.878992	0.0373684		73.9425	-0.00025517	0.00048355
74.0179	0.878588	0.0385553		74.0179	0.878972	0.0373971		74.0179	-0.000255712	0.000486784
74.0932	0.878099	0.0376956		74.0932	0.878954	0.037428		74.0932	-0.000256317	0.000489984
74.1686	0.878489	0.037137		74.1686	0.878938	0.0374608		74.1686	-0.000256969	0.000493151
74.244	0.878055	0.0369825		74.244	0.87892	0.0374951		74.244	-0.000257651	0.000496289
74.3194	0.878447	0.0373812		74.3194	0.878902	0.0375304		74.3194	-0.000258345	0.000499403
74.3947	0.878573	0.0387561		74.3947	0.878882	0.0375665		74.3947	-0.000259035	0.000502506
74.4701	0.878905	0.0371103		74.4701	0.878861	0.0376035		74.4701	-0.000259708	0.000505611
74.5455	0.878637	0.0384832		74.5455	0.878839	0.0376419		74.5455	-0.000260349	0.000508738
74.6208	0.878668	0.0362744		74.6208	0.878819	0.0376816		74.6208	-0.000260945	0.000511911
74.6962	0.878167	0.0368023		74.6962	0.878799	0.0377225		74.6962	-0.000261482	0.000515156
74.7716	0.879069	0.0388537		74.7716	0.878782	0.0377642		74.7716	-0.000261948	0.000518497
74.847	0.879063	0.0392833		74.847	0.878767	0.0378066		74.847	-0.000262329	0.000521958
74.9223	0.879664	0.0377389		74.9223	0.878755	0.0378491		74.9223	-0.000262616	0.000525557
74.9977	0.879008	0.0373768		74.9977	0.878747	0.0378911		74.9977	-0.000262802	0.00052931
75.0731	0.879843	0.038332		75.0731	0.878741	0.0379318		75.0731	-0.000262886	0.000533224
75.1485	0.878601	0.0382738		75.1485	0.878737	0.037971		75.1485	-0.000262872	0.000537305
75.2238	0.879074	0.0372233		75.2238	0.878735	0.0380084		75.2238	-0.000262771	0.000541553
75.2992	0.879062	0.0381514		75.2992	0.878735	0.0380443		75.2992	-0.000262597	0.000545958
75.3746	0.879997	0.039084		75.3746	0.878735	0.0380787		75.3746	-0.000262367	0.000550507
75.45	0.879868	0.038383		75.45	0.878733	0.0381119		75.45	-0.0002621	0.000555177
75.5253	0.877788	0.0370282		75.5253	0.878729	0.0381442		75.5253	-0.00026182	0.00055994
75.6007	0.879071	0.0372731		75.6007	0.878721	0.0381757		75.6007	-0.000261554	0.000564765
75.6761	0.877559	0.0382204		75.6761	0.878709	0.0382064		75.6761	-0.000261333	0.000569614
75.7514	0.877495	0.039237		75.7514	0.878692	0.0382359		75.7514	-0.000261189	0.000574447
75.8268	0.878406	0.0379351		75.8268	0.878671	0.038264		75.8268	-0.000261155	0.000579226
75.9022	0.878156	0.0369157		75.9022	0.878644	0.0382905		75.9022	-0.000261264	0.000583911
75.9776	0.878235	0.0386657		75.9776	0.878614	0.0383159		75.9776	-0.000261548	0.000588466
76.0529	0.878335	0.0393685		76.0529	0.878582	0.0383407		76.0529	-0.000262039	0.000592853
76.1283	0.878378	0.038509		76.1283	0.878548	0.0383661		76.1283	-0.000262759	0.00059704
76.2037	0.87833	0.0386734		76.2037	0.878516	0.0383927		76.2037	-0.000263728	0.000600997
76.2791	0.879527	0.0388802		76.2791	0.878486	0.0384211		76.2791	-0.000264953	0.000604699
76.3544	0.878774	0.0397272		76.3544	0.878459	0.0384514		76.3544	-0.000266433	0.000608127
76.4298	0.878591	0.038158		76.4298	0.878433	0.0384833		76.4298	-0.00026816	0.000611264
76.5052	0.878525	0.0384553		76.5052	0.87841	0.0385165		76.5052	-0.000270113	0.000614103
76.5805	0.878582	0.0384012		76.5805	0.87839	0.038551		76.5805	-0.000272271	0.000616639
76.6559	0.878568	0.0382629		76.6559	0.878373	0.038587		76.6559	-0.000274607	0.000618873
76.7313	0.879371	0.0397118		76.7313	0.878358	0.0386245		76.7313	-0.000277094	0.000620805
76.8067	0.878513	0.0400339		76.8067	0.878344	0.0386639		76.8067	-0.000279706	0.000622437
76.882	0.877887	0.0378792		76.882	0.878333	0.0387053		76.882	-0.000282418	0.00062377
76.9574	0.877673	0.0385735		76.9574	0.878322	0.0387481		76.9574	-0.000285206	0.000624803
77.0328	0.877458	0.0393503		77.0328	0.878313	0.0387921		77.0328	-0.000288046	0.00062554
77.1082	0.878202	0.0378506		77.1082	0.878304	0.0388369		77.1082	-0.000290917	0.000625988
77.1835	0.878758	0.0378288		77.1835	0.878295	0.038882		77.1835	-0.000293802	0.000626162
77.2589	0.877325	0.0384666		77.2589	0.878284	0.0389267		77.2589	-0.000296682	0.000626082
77.3343	0.876977	0.0381177		77.3343	0.878271	0.0389707		77.3343	-0.000299544	0.000625772
77.4097	0.878935	0.0385232		77.4097	0.878257	0.0390139		77.4097	-0.000302371	0.00062526
77.485	0.877963	0.0395888		77.485	0.878242	0.0390558		77.485	-0.000305151	0.000624572
77.5604	0.878807	0.038717		77.5604	0.878224	0.0390958		77.5604	-0.000307869	0.000623733
77.6358	0.877949	0.039296		77.6358	0.878203	0.0391333		77.6358	-0.000310512	0.000622766
77.7111	0.878876	0.0377049		77.7111	0.87818	0.039168		77.7111	-0.000313067	0.00062169
77.7865	0.879111	0.0378731		77.7865	0.878153	0.0392003		77.7865	-0.000315524	0.000620519
77.8619	0.878307	0.0407849		77.8619	0.878125	0.0392306		77.8619	-0.000317869	0.000619265
77.9373	0.878653	0.0396087		77.9373	0.878096	0.0392603		77.9373	-0.000320089	0.000617935
78.0126	0.879252	0.0398914		78.0126	0.878068	0.0392907		78.0126	-0.000322171	0.00061653
78.088	0.878327	0.0401273		78.088	0.87804	0.0393228		78.088	-0.000324102	0.000615048
78.1634	0.878502	0.0402472		78.1634	0.878012	0.0393573		78.1634	-0.000325871	0.000613483
78.2388	0.878161	0.0401594		78.2388	0.877985	0.0393942		78.2388	-0.000327471	0.000611827
78.3141	0.877303	0.0403868		78.3141	0.877958	0.0394331		78.3141	-0.000328895	0.000610072
78.3895	0.87793	0.0402872		78.3895	0.877929	0.0394728		78.3895	-0.000330139	0.000608208
78.4649	0.877714	0.0398533		78.4649	0.877899	0.0395123		78.4649	-0.000331206	0.000606222
78.5402	0.878238	0.03927		78.5402	0.877865	0.0395503		78.5402	-0.000332099	0.000604102
78.6156	0.877088	0.0398681		78.6156	0.877828	0.0395857		78.6156	-0.000332832	0.000601837
78.691	0.876306	0.0407481		78.691	0.877788	0.0396179		78.691	-0.000333417	0.000599416
78.7664	0.87798	0.0388516		78.7664	0.877745	0.0396466		78.7664	-0.00033387	0.000596831
78.8417	0.876642	0.0389187		78.8417	0.8777	0.0396715		78.8417	-0.00033421	0.000594076
78.9171	0.876858	0.0386919		78.9171	0.877652	0.0396929		78.9171	-0.000334455	0.000591145
78.9925	0.877063	0.0387565		78.9925	0.877604	0.0397113		78.9925	-0.000334621	0.000588036
79.0679	0.87764	0.039342		79.0679	0.877558	0.0397274		79.0679	-0.00033472	0.000584743
79.1432	0.878546	0.0389382		79.1432	0.877515	0.0397421		79.1432	-0.000334758	0.000581265
79.2186	0.878673	0.039835		79.2186	0.877479	0.0397566		79.2186	-0.000334739	0.0005776
79.294	0.878004	0.0402642		79.294	0.87745	0.0397726		79.294	-0.000334664	0.000573749
79.3694	0.878554	0.039647		79.3694	0.877427	0.039791		79.3694	-0.000334526	0.000569711
79.4447	0.878208	0.0396912		79.4447	0.877408	0.039812		79.4447	-0.000334315	0.000565486
79.5201	0.875569	0.0415073		79.5201	0.877391	0.0398358		79.5201	-0.000334019	0.000561077
79.5955	0.877144	0.0415634		79.5955	0.877375	0.0398623		79.5955	-0.00033362	0.000556482
79.6708	0.875909	0.0393078		79.6708	0.877356	0.0398911		79.6708	-0.000333098	0.000551704
79.7462	0.876856	0.0394042		79.7462	0.877335	0.039922		79.7462	-0.000332432	0.000546744
79.8216	0.877448	0.0418885		79.8216	0.877311	0.0399548		79.8216	-0.000331605	0.000541606
79.897	0.877085	0.0425086		79.897	0.877283	0.0399896		79.897	-0.000330597	0.000536292
79.9723	0.877451	0.0385229		79.9723	0.877253	0.0400261		79.9723	-0.000329393	0.000530806
80.0477	0.87731	0.0392171		80.0477	0.87722	0.0400642		80.0477	-0.000327977	0.000525154
80.1231	0.877073	0.0399921		80.1231	0.877187	0.0401037		80.1231	-0.000326335	0.000519343
80.1985	0.877161	0.0406001		80.1985	0.877154	0.0401447		80.1985	-0.000324453	0.00051338
80.2738	0.876984	0.0400482		80.2738	0.877123	0.0401875		80.2738	-0.000322322	0.000507274
80.3492	0.877879	0.0385478		80.3492	0.877094	0.0402323		80.3492	-0.000319934	0.000501034
80.4246	0.877063	0.0385867		80.4246	0.877069	0.0402784		80.4246	-0.000317286	0.000494667
80.4999	0.877602	0.0398034		80.4999	0.877047	0.0403251		80.4999	-0.000314378	0.000488185
80.5753	0.878683	0.0392738		80.5753	0.877029	0.040371		80.5753	-0.000311219	0.000481599
80.6507	0.877687	0.0399818		80.6507	0.877013	0.0404153		80.6507	-0.000307816	0.000474924
80.7261	0.876751	0.0401674		80.7261	0.877	0.040458		80.7261	-0.000304186	0.000468173
80.8014	0.877021	0.040466		80.8014	0.87699	0.0404985		80.8014	-0.000300343	0.000461366
80.8768	0.877288	0.0408471		80.8768	0.87698	0.0405359		80.8768	-0.000296306	0.000454522
80.9522	0.875713	0.0413201		80.9522	0.876969	0.0405702		80.9522	-0.000292099	0.000447666
81.0276	0.875534	0.0406966		81.0276	0.876957	0.0406021		81.0276	-0.000287749	0.000440822
81.1029	0.876935	0.0397076		81.1029	0.876942	0.0406321		81.1029	-0.000283284	0.000434017
81.1783	0.876327	0.0410693		81.1783	0.876925	0.0406605		81.1783	-0.00027873	0.000427272
81.2537	0.876487	0.0423043		81.2537	0.876904	0.0406878		81.2537	-0.000274117	0.000420611
81.3291	0.876263	0.0432876		81.3291	0.876882	0.0407144		81.3291	-0.000269475	0.000414055
81.4044	0.877765	0.0410979		81.4044	0.876858	0.0407401		81.4044	-0.00026483	0.000407626
81.4798	0.877211	0.0407406		81.4798	0.876833	0.0407648		81.4798	-0.000260211	0.000401343
81.5552	0.877919	0.0412118		81.5552	0.876808	0.0407885		81.5552	-0.000255645	0.000395225
81.6305	0.877008	0.0412293		81.6305	0.876784	0.040811		81.6305	-0.00025116	0.000389289
81.7059	0.876287	0.0409495		81.7059	0.876759	0.0408319		81.7059	-0.00024678	0.000383546
81.7813	0.875718	0.0421965		81.7813	0.876736	0.0408507		81.7813	-0.000242535	0.000378003
81.8567	0.877094	0.0398855		81.8567	0.876712	0.0408672		81.8567	-0.000238455	0.000372665
81.932	0.877114	0.0401728		81.932	0.876689	0.0408811		81.932	-0.000234568	0.000367533
82.0074	0.8762	0.0422935		82.0074	0.876665	0.0408918		82.0074	-0.000230904	0.00036261
82.0828	0.876318	0.0411305		82.0828	0.876643	0.0408987		82.0828	-0.000227496	0.000357894
82.1582	0.87708	0.0401829		82.1582	0.876622	0.0409023		82.1582	-0.000224373	0.00035339
82.2335	0.877663	0.0428168		82.2335	0.876602	0.0409028		82.2335	-0.000221567	0.000349103
82.3089	0.876302	0.0418155		82.3089	0.876584	0.0409009		82.3089	-0.000219108	0.000345042
82.3843	0.875772	0.0420116		82.3843	0.876567	0.0408968		82.3843	-0.000217022	0.000341218
82.4596	0.876016	0.0401389		82.4596	0.876551	0.0408914		82.4596	-0.000215333	0.000337643
82.535	0.875322	0.0394583		82.535	0.876536	0.0408856		82.535	-0.000214057	0.000334334
82.6104	0.876695	0.0418067		82.6104	0.876519	0.0408805		82.6104	-0.000213207	0.000331305
82.6858	0.87739	0.0415824		82.6858	0.876502	0.0408766		82.6858	-0.000212789	0.000328577
82.7611	0.877111	0.0393895		82.7611	0.876484	0.0408735		82.7611	-0.000212808	0.000326171
82.8365	0.876095	0.039217		82.8365	0.876466	0.0408716		82.8365	-0.000213261	0.000324109
82.9119	0.876291	0.0418998		82.9119	0.87645	0.0408709		82.9119	-0.000214144	0.000322416
82.9873	0.876702	0.0409736		82.9873	0.876437	0.0408713		82.9873	-0.000215444	0.000321115
83.0626	0.875666	0.0417184		83.0626	0.876426	0.0408721		83.0626	-0.000217143	0.000320226
83.138	0.875935	0.0419199		83.138	0.876417	0.0408732		83.138	-0.000219224	0.000319764
83.2134	0.876681	0.0389776		83.2134	0.876408	0.0408737		83.2134	-0.000221669	0.000319737
83.2887	0.876602	0.0395411		83.2887	0.876401	0.0408738		83.2887	-0.000224464	0.000320144
83.3641	0.876934	0.0404177		83.3641	0.876395	0.0408732		83.3641	-0.000227599	0.000320978
83.4395	0.876031	0.0394466		83.4395	0.87639	0.0408721		83.4395	-0.000231067	0.000322227
83.5149	0.877089	0.0403443		83.5149	0.876385	0.0408706		83.5149	-0.000234862	0.000323871
83.5902	0.876161	0.0396881		83.5902	0.87638	0.0408696		83.5902	-0.000238986	0.000325889
83.6656	0.877508	0.0420483		83.6656	0.876375	0.0408704		83.6656	-0.000243442	0.000328253
83.741	0.877379	0.0432224		83.741	0.876371	0.0408741		83.741	-0.000248232	0.000330936
83.8164	0.875388	0.0402616		83.8164	0.876368	0.0408821		83.8164	-0.000253361	0.00033391
83.8917	0.875343	0.0408333		83.8917	0.876367	0.0408949		83.8917	-0.000258828	0.000337148
83.9671	0.876502	0.041087		83.9671	0.876368	0.0409126		83.9671	-0.000264632	0.000340623
84.0425	0.875903	0.0398878		84.0425	0.876369	0.0409349		84.0425	-0.000270765	0.000344309
84.1179	0.874802	0.041778		84.1179	0.87637	0.040961		84.1179	-0.000277214	0.000348183
84.1932	0.876241	0.0416322		84.1932	0.876369	0.0409899		84.1932	-0.000283965	0.000352219
84.2686	0.87672	0.0407269		84.2686	0.876366	0.0410202		84.2686	-0.000291001	0.000356392
84.344	0.876811	0.0413409		84.344	0.876359	0.0410504		84.344	-0.000298306	0.000360682
84.4193	0.877354	0.0423442		84.4193	0.876348	0.0410784		84.4193	-0.000305865	0.000365067
84.4947	0.877015	0.0417073		84.4947	0.876334	0.0411035		84.4947	-0.000313664	0.000369529
84.5701	0.876542	0.040975		84.5701	0.876317	0.0411258		84.5701	-0.000321685	0.000374052
84.6455	0.875655	0.0403322		84.6455	0.876298	0.0411459		84.6455	-0.000329916	0.000378628
84.7208	0.87639	0.0408641		84.7208	0.876277	0.0411642		84.7208	-0.000338342	0.000383248
84.7962	0.876711	0.0416068		84.7962	0.876255	0.041182		84.7962	-0.00034695	0.000387907
84.8716	0.877368	0.0405523		84.8716	0.876233	0.0412002		84.8716	-0.000355729	0.0003926
84.947	0.876212	0.0414883		84.947	0.876213	0.0412194		84.947	-0.000364667	0.000397327
85.0223	0.875024	0.0427338		85.0223	0.876192	0.0412391		85.0223	-0.000373754	0.000402088
85.0977	0.87694	0.0425289		85.0977	0.876171	0.0412585		85.0977	-0.000382979	0.000406886
85.1731	0.876991	0.0416445		85.1731	0.876149	0.041277		85.1731	-0.000392331	0.000411729
85.2485	0.875987	0.0402724		85.2485	0.876125	0.0412934		85.2485	-0.0004018	0.000416631
85.3238	0.87578	0.0399125		85.3238	0.876098	0.0413071		85.3238	-0.000411374	0.000421607
85.3992	0.875287	0.0418683		85.3992	0.876067	0.0413182		85.3992	-0.000421038	0.000426675
85.4746	0.87641	0.041095		85.4746	0.876034	0.0413273		85.4746	-0.000430781	0.000431861
85.5499	0.87622	0.0415257		85.5499	0.875998	0.041335		85.5499	-0.000440586	0.000437186
85.6253	0.875852	0.0418729		85.6253	0.875957	0.0413414		85.6253	-0.000450436	0.000442676
85.7007	0.874367	0.0413777		85.7007	0.875913	0.0413465		85.7007	-0.000460316	0.000448354
85.7761	0.874352	0.0413468		85.7761	0.875866	0.04135		85.7761	-0.000470207	0.000454244
85.8514	0.877408	0.042055		85.8514	0.875816	0.041352		85.8514	-0.00048009	0.000460366
85.9268	0.876966	0.0414614		85.9268	0.875766	0.0413522		85.9268	-0.000489943	0.000466736
86.0022	0.87562	0.0419342		86.0022	0.875717	0.0413511		86.0022	-0.000499744	0.000473368
86.0776	0.875256	0.0405377		86.0776	0.875669	0.0413497		86.0776	-0.000509469	0.00048027
86.1529	0.875726	0.042373		86.1529	0.875624	0.0413489		86.1529	-0.000519097	0.00048745
86.2283	0.875689	0.0407985		86.2283	0.875581	0.0413493		86.2283	-0.000528609	0.000494909
86.3037	0.876392	0.0412162		86.3037	0.875541	0.0413509		86.3037	-0.000535474	0.000502396
86.3791	0.875838	0.0413372		86.3791	0.875503	0.0413535		86.3791	-0.000542006	0.000510338
86.4544	0.874597	0.0410009		86.4544	0.875465	0.0413572		86.4544	-0.000548312	0.000518675
86.5298	0.874526	0.0415976		86.5298	0.875425	0.0413614		86.5298	-0.000554483	0.000527355
86.6052	0.876392	0.0420064		86.6052	0.875381	0.0413656		86.6052	-0.000560587	0.00053634
86.6805	0.875338	0.0422664		86.6805	0.875334	0.0413695		86.6805	-0.000566664	0.000545599
86.7559	0.875411	0.041303		86.7559	0.875282	0.0413731		86.7559	-0.000572737	0.00055511
86.8313	0.875051	0.0399813		86.8313	0.875226	0.041376		86.8313	-0.000578817	0.000564856
86.9067	0.875867	0.0409425		86.9067	0.875166	0.0413769		86.9067	-0.000584906	0.000574828
86.982	0.874648	0.0417702		86.982	0.875101	0.0413748		86.982	-0.000591003	0.000585018
87.0574	0.87459	0.0404528		87.0574	0.875031	0.0413695		87.0574	-0.000597102	0.000595421
87.1328	0.874837	0.0422008		87.1328	0.874959	0.041362		87.1328	-0.000603199	0.000606034
87.2082	0.873941	0.0405286		87.2082	0.874886	0.0413532		87.2082	-0.000609287	0.000616856
87.2835	0.874322	0.0406138		87.2835	0.874814	0.0413439		87.2835	-0.000615359	0.000627886
87.3589	0.876432	0.041509		87.3589	0.874744	0.0413351		87.3589	-0.000621411	0.000639121
87.4343	0.875126	0.042006		87.4343	0.874677	0.041328		87.4343	-0.000627438	0.000650562
87.5096	0.875776	0.0414449		87.5096	0.874613	0.0413231		87.5096	-0.000633433	0.000662208
87.585	0.875431	0.0416491		87.585	0.874553	0.0413211		87.585	-0.000639392	0.000674056
87.6604	0.876074	0.041028		87.6604	0.874495	0.0413218		87.6604	-0.000645311	0.000686107
87.7358	0.873848	0.0417336		87.7358	0.874441	0.0413251		87.7358	-0.000651186	0.00069836
87.8111	0.873803	0.0400011		87.8111	0.87439	0.0413301		87.8111	-0.000657014	0.000710811
87.8865	0.874818	0.0410222		87.8865	0.874342	0.041336		87.8865	-0.00066279	0.000723459
87.9619	0.873667	0.0414848		87.9619	0.874296	0.0413418		87.9619	-0.000668512	0.000736301
88.0373	0.873582	0.0419234		88.0373	0.87425	0.0413398		88.0373	-0.000674178	0.000749337
88.1126	0.871798	0.0418		88.1126	0.874201	0.0413369		88.1126	-0.000679785	0.000762562
88.188	0.87219	0.0423459		88.188	0.874146	0.0413329		88.188	-0.00068533	0.000775973
88.2634	0.872732	0.0426816		88.2634	0.874088	0.0413277		88.2634	-0.000690812	0.000789568
88.3388	0.874218	0.0419092		88.3388	0.874029	0.0413214		88.3388	-0.000696228	0.000803342
88.4141	0.874456	0.0415713		88.4141	0.873969	0.0413167		88.4141	-0.000701579	0.000817293
88.4895	0.875213	0.0406012		88.4895	0.873912	0.0413145		88.4895	-0.000706861	0.000831417
88.5649	0.87329	0.0429963		88.5649	0.873861	0.0413158		88.5649	-0.000712076	0.00084571
88.6402	0.873763	0.0412481		88.6402	0.873824	0.0413261		88.6402	-0.00071722	0.000860166
88.7156	0.875893	0.0424281		88.7156	0.873791	0.0413379		88.7156	-0.000722295	0.000874783
88.791	0.874184	0.0412956		88.791	0.873761	0.0413558		88.791	-0.0007273	0.000889556
88.8664	0.872474	0.0402387		88.8664	0.873731	0.0413741		88.8664	-0.000732234	0.00090448
88.9417	0.873512	0.0418147		88.9417	0.873701	0.0413917		88.9417	-0.000737098	0.00091955
89.0171	0.874301	0.041391		89.0171	0.87367	0.0414085		89.0171	-0.000741892	0.00093476
89.0925	0.873381	0.0405665		89.0925	0.873639	0.0414244		89.0925	-0.000746616	0.000950106
89.1679	0.873702	0.0405185		89.1679	0.873608	0.0414398		89.1679	-0.00075127	0.000965583
89.2432	0.872448	0.0418002		89.2432	0.873578	0.0414547		89.2432	-0.000755855	0.000981183
89.3186	0.87387	0.0414524		89.3186	0.873547	0.0414693		89.3186	-0.000760371	0.000996904
89.394	0.873808	0.0405304		89.394	0.873517	0.0414837		89.394	-0.000764819	0.00101274
89.4693	0.873247	0.041718		89.4693	0.873487	0.041498		89.4693	-0.0007692	0.00102868
89.5447	0.87418	0.0413961		89.5447	0.873458	0.0415123		89.5447	-0.000773514	0.00104473
89.6201	0.874139	0.0420549		89.6201	0.873429	0.0415268		89.6201	-0.000777763	0.00106087
89.6955	0.874045	0.0416162		89.6955	0.873401	0.0415415		89.6955	-0.000781949	0.00107711
89.7708	0.874995	0.0401975		89.7708	0.873373	0.0415565		89.7708	-0.000786071	0.00109344
89.8462	0.873307	0.0418875		89.8462	0.873346	0.0415716		89.8462	-0.000790132	0.00110985
89.9216	0.871734	0.0428636		89.9216	0.873318	0.041587		89.9216	-0.000794134	0.00112634
89.997	0.872055	0.041768		89.997	0.873291	0.0416027		89.997	-0.000798079	0.00114291

## Sheet: Fig. S7d
Repeat	Melting Temperature (oC) GFP-FUT10	Melting Temperature (oC) GFP-FUT11
Repeat 1	51.49	49.6
Repeat 2	NA	49.76
Repeat 3	NA	49.71
Repeat 4	NA	49.88
Repeat 5	51.59	49.92
Repeat 6	51.59	49.64
Repeat 7	51.27	49.65
Repeat 8	51.47	49.84

## Sheet: Fig. S12
	Fig. S12b
	Relative O-fucose abundance (%) on EMI T216 site					Relative O-fucose abundance (%) on EMI T265 site
	Metal ion	Concentration (mM)	FUT10	FUT11		Metal ion	Concentration (mM)	FUT10	FUT11
	Control	-	26.5077	39.8944		Control	-	14.1247	25.095
	MnCl2	0.313	56.833	55.6026		MnCl2	0.313	45.9836	36.9739
	MnCl2	0.625	46.5943	55.4914		MnCl2	0.625	36.1437	40.3378
	MnCl2	1.25	43.6239	61.1614		MnCl2	1.25	29.0839	36.6139
	MnCl2	2.5	32.824	57.831		MnCl2	2.5	24.4907	37.6025
	EDTA	5	22.9808	52.5832		EDTA	5	10.7707	33.5416
	Fig. S12d
	Relative O-fucose abundance (%) on EMI T216 site					Relative O-fucose abundance (%) on EMI T265 site
	Metal ion	Concentration (mM)	FUT10	FUT11		Metal ion	Concentration (mM)	FUT10	FUT11
	Control	-	40.8445	45.0103		Control	-	16.0086	22.7957
	MgCl2	2.5	55.5553	62.6522		MgCl2	2.5	36.1254	40.4498
	MgCl2	5	59.2632	69.8645		MgCl2	5	39.9485	35.7523
	MgCl2	10	55.6299	64.669		MgCl2	10	34.571	41.7871
	CaCl2	2.5	53.9592	55.288		CaCl2	2.5	31.1391	37.3634
	CaCl2	5	57.0234	60.1804		CaCl2	5	34.0572	42.636
	CaCl2	10	48.4314	66.906		CaCl2	10	26.5393	45.281
	EDTA	5	35.0631	57.986		EDTA	5	17.1201	36.609

## Sheet: Fig. S14
	GDP-fucose concentration-dependent kinetic curve
		FUT11-T216								FUT11-T265
		Replicate 1		Replicate 2		Replicate 3				Replicate 1		Replicate 2		Replicate 3
	GDP-fucose (mM)	Relative O-fucose abundance (%) (minus background)	O-fucosylated EMI (nmol/min/mg)	Relative O-fucose abundance (%) (minus background)	O-fucosylated EMI (nmol/min/mg)	Relative O-fucose abundance (%) (minus background)	O-fucosylated EMI (nmol/min/mg)	Mean (nmol/min/mg)	SD	Relative O-fucose abundance (%) (minus background)	O-fucosylated EMI (nmol/min/mg)	Relative O-fucose abundance (%) (minus background)	O-fucosylated EMI (nmol/min/mg)	Relative O-fucose abundance (%) (minus background)	O-fucosylated EMI (nmol/min/mg)	Mean (nmol/min/mg)	SD
	0	0	0	0	0	0	0	0	0	0	0	0	0	0	0	0	0
	1.563	8.0193	25.3075	5.71538	18.0367	6.03133	19.0338	20.7963	3.9416	0.476148	1.50264	0.458389	1.44659	0.386141	1.21859	1.38927	0.150449
	3.125	9.16452	28.9216	7.41688	23.4063	8.09813	25.5562	25.965	2.77984	0.873859	2.75774	0.64537	2.03667	0.584791	1.8455	2.2133	0.481089
	6.25	12.4754	39.3701	9.94485	31.3841	10.334	32.6121	34.4591	4.3003	1.92841	6.08571	0.971467	3.06577	0.643681	2.03134	3.72761	2.10666
	12.5	16.7965	53.0068	10.3783	32.7521	9.47808	29.9111	38.5596	12.5945	1.98423	6.26188	1.1729	3.70145	0.955233	3.01454	4.32596	1.71138
	25	18.3678	57.9656	10.3158	32.5548	10.8886	34.3623	41.6312	14.178	2.04969	6.46846	1.58293	4.99543	1.09319	3.44991	4.97126	1.50942
	50	18.9211	59.7114	12.0192	37.9305	11.1484	35.1823	44.2783	13.439	2.88968	9.11931	1.48913	4.69943	1.28522	4.05592	5.95822	2.75643
	100	19.0669	60.1717	9.88945	31.2093	11.2485	35.4982	42.2967	15.6311	2.63884	8.3277	1.23198	3.8879	1.27261	4.01614	5.41058	2.52711
	200	17.2428	54.4152	9.40203	29.6711	9.4002	29.6653	37.9208	14.2877	2.35201	7.4225	1.24198	3.91946	1.09772	3.4642	4.93539	2.1659

## Sheet: Fig. S15
	EMI substrate concentration-dependent kinetic curve of FUT10: GDP-Glo assay
		Replicate 1			Replicate 2			Replicate 3
	EMI (mM)	Luminescence	GDP concentration (mM)	Produced GDP (nmol/min/mg)	Luminescence	GDP concentration (mM)	Produced GDP (nmol/min/mg)	Luminescence	GDP concentration (mM)	Produced GDP (nmol/min/mg)	Mean (nmol/min/mg)	SD
	0	2425	1.28941	0	2859	1.53244	0	2015	0.631992	0	0	0
	2.5	5808	3.1838	30.0339	7467	4.1128	40.9093	3615	1.72481	17.3257	29.423	11.8037
	5	7147	3.9336	41.9214	9412	5.20194	58.1768	5458	2.98361	37.2828	45.7937	10.972
	10	12812	7.10585	92.2147	15717	8.73257	114.152	8713	5.20682	72.5299	92.9655	20.8212
	15	15224	8.45651	113.628	18988	10.5642	143.192	9828	5.96838	84.6038	113.808	29.2943
	20	17049	9.47846	129.83	20706	11.5263	158.444	12712	7.93819	115.833	134.703	21.719
	25	21755	12.1137	171.61	22724	12.6563	176.359	14520	9.17308	135.412	161.127	22.3964
	30	22325	12.4329	176.67	31290	17.453	252.407	16687	10.6532	158.877	195.985	49.6666

## Sheet: Fig. S19
	Relative abundance (%) of N-glycan glycoforms in HEK293T WT and FUT10/11 DKO cells
	Cell line	HEK293T WT
	Transfect with	EV					FUT10					FUT11
	N-glycan glycoform	Replicate 1	Replicate 2	Replicate 3	Mean	SD	Replicate 1	Replicate 2	Replicate 3	Mean	SD	Replicate 1	Replicate 2	Replicate 3	Mean	SD
	HexNAc(4)Hex(4)Fuc(1)	16.2261	21.6663	37.8725	25.255	11.2606	69.7216	26.8759	43.6087	46.7354	21.5933	13.7239	48.0702	75.9364	45.9102	31.1625
	HexNAc(4)Hex(5)Fuc(1)	70.5292	54.909	50.8251	58.7544	10.3997	11.2207	63.2937	43.7571	39.4239	26.3055	52.6259	24.3563	2.16302	26.3817	25.2923
	HexNAc(5)Hex(6)Fuc(1)	10.7853	20.0861	6.19518	12.3555	7.07734	16.483	5.96495	12.6342	11.694	5.32167	20.2075	20.8677	21.9006	20.9919	0.853321
	HexNAc(4)Hex(4)Fuc(2)	0	0	0	0	0	2.57469	3.86541	0	2.1467	1.96793	5.13878	0	0	1.71293	2.96688
	HexNAc(4)Hex(5)Fuc(2)	2.45944	3.33863	5.10723	3.6351	1.34856	0	0	0	0	0	8.30389	6.70582	0	5.00324	4.40599
	HexNAc(5)Hex(6)Fuc(2)	0	0	0	0	0	0	0	0	0	0	0	0	0	0	0
	Cell line	HEK293T FUT10/11 DKO-clone 17
	Transfect with	EV					FUT10					FUT11
	N-glycan glycoform	Replicate 1	Replicate 2	Replicate 3	Mean	SD	Replicate 1	Replicate 2	Replicate 3	Mean	SD	Replicate 1	Replicate 2	Replicate 3	Mean	SD
	HexNAc(4)Hex(4)Fuc(1)	39.1707	27.2222	49.9302	38.7744	11.3592	35.8497	63.3669	82.4264	60.5477	23.416	35.0982	31.119	29.8262	32.0145	2.7477
	HexNAc(4)Hex(5)Fuc(1)	56.8217	51.2649	42.7138	50.2668	7.1067	54.1283	33.7516	0	29.2933	27.3382	49.7948	53.5529	70.1738	57.8405	10.845
	HexNAc(5)Hex(6)Fuc(1)	2.29125	18.7671	7.35599	9.47145	8.43919	3.62085	0	17.5736	7.06481	9.27919	12.111	15.3282	0	9.14639	8.0827
	HexNAc(4)Hex(4)Fuc(2)	0	0	0	0	0	3.43199	0	0	1.144	1.98146	2.99603	0	0	0.998676	1.72976
	HexNAc(4)Hex(5)Fuc(2)	1.71633	2.74576	0	1.48737	1.38713	2.96912	2.88144	0	1.95018	1.68948	0	0	0	0	0
	HexNAc(5)Hex(6)Fuc(2)	0	0	0	0	0	0	0	0	0	0	0	0	0	0	0
	Cell line	HEK293T FUT10/11 DKO-clone 25
	Transfect with	EV					FUT10					FUT11
	N-glycan glycoform	Replicate 1	Replicate 2	Replicate 3	Mean	SD	Replicate 1	Replicate 2	Replicate 3	Mean	SD	Replicate 1	Replicate 2	Replicate 3	Mean	SD
	HexNAc(4)Hex(4)Fuc(1)	13.6703	21.0643	30.1392	21.6246	8.24873	54.9215	45.1088	56.4165	52.1489	6.14257	20.43	36.2639	28.1751	28.2897	7.91758
	HexNAc(4)Hex(5)Fuc(1)	57.1666	64.5071	54.6402	58.7713	5.12548	38.5634	39.8463	42.0094	40.1397	1.74165	50.0935	49.7865	53.4707	51.1169	2.04425
	HexNAc(5)Hex(6)Fuc(1)	17.9764	13.073	8.14307	13.0641	4.91666	5.59515	9.37627	1.57412	5.51518	3.90169	10.4392	0	7.62392	6.02103	5.40101
	HexNAc(4)Hex(4)Fuc(2)	2.82564	0	0	0.941881	1.63139	0	1.33696	0	0.445654	0.771895	4.13976	11.6783	0.285558	5.36786	5.79479
	HexNAc(4)Hex(5)Fuc(2)	7.74328	1.35554	7.07754	5.39212	3.51159	0.919915	4.33163	0	1.75051	2.28214	14.8976	2.27139	10.4447	9.20456	6.40379
	HexNAc(5)Hex(6)Fuc(2)	0.617746	0	0	0.205915	0.356656	0	0	0	0	0	0	0	0	0	0

## Sheet: Fig. S22
	Secretion assay of MMRN1 WT and mutants: lysate
		Replicate 1			Replicate 2			Replicate 3
		MMRN1 intensity	IgG intensity	Normalized	MMRN1 intensity	IgG intensity	Normalized	MMRN1 intensity	IgG intensity	Normalized	Mean	SD
	EV	116	4340	22.0385	53.7	6220	35.7863	0	6050	0	19.2749	18.0525
	MMRN1 WT	1100	9070	100	193	8000	100	120	8200	100	100	0
	MMRN1 T216A	1950	8400	191.412	210	7220	120.563	209	13000	109.859	140.612	44.3192
	MMRN1 T265A	2150	6500	272.734	436	4860	371.863	134	6780	135.054	259.884	118.926
	MMRN1 T216A/T265A	2600	5540	386.971	333	5660	243.871	269	7190	255.656	295.499	79.4355
	MMRN1 T1055A	1630	4970	270.424	316	6260	209.24	193	7550	174.68	218.115	48.4852

[truncated: 2 more sheets: Fig. S23, Fig. S24]
