# Supplementary material for: FUT10 and FUT11 are protein O-fucosyltransferases that modify protein EMI domains
Source: Nat Chem Biol. 2025 Jan 7;21(4):598–610. doi: 10.1038/s41589-024-01815-x (PMC11949838; doi:10.1038/s41589-024-01815-x)
Supplement: Supplementary file 6 — Statistical source data. [file 41589_2024_1815_MOESM6_ESM.xlsx]

## Sheet: Fig. 3e
EMI Domain	Enzyme	Quantified Protein	LFQ Intensity	Biological Replicate
EV	GFP-FUT11	FUT11	77932000	1
EV	GFP-FUT11	FUT11	85092000	2
EV	GFP-FUT11	FUT11	87454000	3
EMI-WT	GFP-FUT11	FUT11	309090000	1
EMI-WT	GFP-FUT11	FUT11	158140000	2
EMI-WT	GFP-FUT11	FUT11	341970000	3
EMI-T216A	GFP-FUT11	FUT11	590320000	1
EMI-T216A	GFP-FUT11	FUT11	287600000	2
EMI-T216A	GFP-FUT11	FUT11	587680000	3
EV	GFP-FUT10	FUT10	396600000	1
EV	GFP-FUT10	FUT10	517710000	2
EV	GFP-FUT10	FUT10	453690000	3
EMI-WT	GFP-FUT10	FUT10	1.7222e+09	1
EMI-WT	GFP-FUT10	FUT10	885520000	2
EMI-WT	GFP-FUT10	FUT10	1.0227e+09	3
EMI-T216A	GFP-FUT10	FUT10	2.0406e+09	1
EMI-T216A	GFP-FUT10	FUT10	2637900000	2
EMI-T216A	GFP-FUT10	FUT10	3.1425e+09	3
EMI-WT	EV-GFP	MMRN1 EMI	14439583100	1
EMI-WT	EV-GFP	MMRN1 EMI	19229400000	2
EMI-WT	EV-GFP	MMRN1 EMI	13538773100	3
EMI-WT	GFP-FUT10	MMRN1 EMI	12689274200	1
EMI-WT	GFP-FUT10	MMRN1 EMI	20368967400	2
EMI-WT	GFP-FUT10	MMRN1 EMI	14643063000	3
EMI-WT	GFP-FUT11	MMRN1 EMI	9.44468e+09	1
EMI-WT	GFP-FUT11	MMRN1 EMI	11895600000	2
EMI-WT	GFP-FUT11	MMRN1 EMI	10360448400	3
EMI-T216A	EV-GFP	MMRN1 EMI	10444690000	1
EMI-T216A	EV-GFP	MMRN1 EMI	11556577800	2
EMI-T216A	EV-GFP	MMRN1 EMI	11190060000	3
EMI-T216A	GFP-FUT10	MMRN1 EMI	9457264200	1
EMI-T216A	GFP-FUT10	MMRN1 EMI	14748213000	2
EMI-T216A	GFP-FUT10	MMRN1 EMI	11322168200	3
EMI-T216A	GFP-FUT11	MMRN1 EMI	7.60814e+09	1
EMI-T216A	GFP-FUT11	MMRN1 EMI	10273120400	2
EMI-T216A	GFP-FUT11	MMRN1 EMI	8698100000	3
