# Supplementary material for: FUT10 and FUT11 are protein O-fucosyltransferases that modify protein EMI domains
Source: Nat Chem Biol. 2025 Jan 7;21(4):598–610. doi: 10.1038/s41589-024-01815-x (PMC11949838; doi:10.1038/s41589-024-01815-x)
Supplement: Supplementary file 7 — Statistical source data. [file 41589_2024_1815_MOESM7_ESM.xlsx]

## Sheet: Fig. 4a
	Time-dependent enzymatic curve
		Relative O-fucose abundance (%) on EMI T216 site
		FUT10					FUT11						GFP
	Time (hour)	Replicate 1	Replicate 2	Replicate 3	Mean	SD	Time (hour)	Replicate 1	Replicate 2	Replicate 3	Mean	SD	Time (hour)	Replicate 1	Replicate 2	Replicate 3	Mean	SD
	0	2.53177	0.289342	2.07304	1.63138	0.967269	0	2.53177	0.289342	2.07304	1.63138	0.967269	0
	0.25	9.7671	6.35835	7.05609	7.72718	1.4703	0.25	32.3787	25.7929	30.1216	29.4311	2.73263	0.25
	0.5	13.8199	10.759	10.9569	11.8453	1.3986	0.5	37.6244	33.647	33.3019	34.8577	1.96137	0.5
	1	20.4406	17.5549	16.7339	18.2431	1.58958	1	41.4726	39.577	39.9959	40.3485	0.813052	1
	2	22.2026	17.7399	21.5429	20.4951	1.96678	2	49.6638	45.1916	44.415	46.4235	2.31311	2
	4	35.5479	34.4527	29.059	33.0199	2.8362	4	56.2962	48.7558	49.3903	51.4808	3.41487	4
	8	49.2765	47.9768	31.3626	42.872	8.15564	8	63.1446	59.1583	45.5299	55.9443	7.54174	8	1.96905	2.25568	1.88538	2.0367	0.158562
		Relative O-fucose abundance (%) on EMI T265 site
		FUT10					FUT11						GFP
	Time (hour)	Replicate 1	Replicate 2	Replicate 3	Mean	SD	Time (hour)	Replicate 1	Replicate 2	Replicate 3	Mean	SD	Time (hour)	Replicate 1	Replicate 2	Replicate 3	Mean	SD
	0	0.0592581	0.0847907	0.0755039	0.0731842	0.0105519	0	0.0592581	0.0847907	0.0755039	0.0731842	0.0105519	0
	0.25	2.61775	1.3112	1.45804	1.79566	0.584388	0.25	15.3659	11.4585	12.5738	13.1328	1.64341	0.25
	0.5	2.89739	3.18277	2.6045	2.89489	0.236084	0.5	19.6323	20.6212	14.6526	18.302	2.61196	0.5
	1	6.47677	5.68412	4.69611	5.619	0.728407	1	20.7646	22.9706	21.1897	21.6416	0.955585	1
	2	8.84195	7.13048	5.93708	7.30317	1.19218	2	26.1726	29.2445	24.6082	26.6751	1.92581	2
	4	15.7559	11.9516	10.2108	12.6394	2.3154	4	30.6538	23.8789	31.283	28.6052	3.35191	4
	8	24.4957	27.9874	14.8488	22.444	5.55656	8	35.3749	29.5691	24.2624	29.7355	4.53816	8	0.0715218	0.0812578	0.0837004	0.0788267	0.00526069

## Sheet: Fig. 4b-d
	EMI substrate concentration-dependent kinetic curve
		FUT10-T216								FUT10-T265
		Replicate 1		Replicate 2		Replicate 3				Replicate 1		Replicate 2		Replicate 3
	EMI (mM)	Relative O-fucose abundance (%) (minus background)	O-fucosylated EMI (nmol/min/mg)	Relative O-fucose abundance (%) (minus background)	O-fucosylated EMI (nmol/min/mg)	Relative O-fucose abundance (%) (minus background)	O-fucosylated EMI (nmol/min/mg)	Mean (nmol/min/mg)	SD	Relative O-fucose abundance (%) (minus background)	O-fucosylated EMI (nmol/min/mg)	Relative O-fucose abundance (%) (minus background)	O-fucosylated EMI (nmol/min/mg)	Relative O-fucose abundance (%) (minus background)	O-fucosylated EMI (nmol/min/mg)	Mean (nmol/min/mg)	SD
	0	0	0	0	0	0	0	0	0	0	0	0	0	0	0	0	0
	0.156	11.636	0.287786	13.3718	0.330718	32.2149	0.796754	0.471753	0.282277	5.61696	0.138921	6.22243	0.153896	14.3711	0.355432	0.216083	0.120912
	0.313	16.5515	0.821343	20.0452	0.994712	27.0931	1.34445	1.0535	0.266465	7.59455	0.376868	7.13324	0.353976	14.1333	0.701343	0.477396	0.194282
	0.625	15.4114	1.52709	27.6093	2.73576	41.6156	4.12363	2.79549	1.2993	4.93114	0.488618	11.0812	1.09802	25.0245	2.47963	1.35542	1.02016
	1.25	24.6273	4.88056	23.1253	4.58289	28.7581	5.69919	5.05422	0.578053	7.42132	1.47073	8.13852	1.61287	14.8727	2.94742	2.01034	0.814642
	2.5	30.5757	12.1188	40.5762	16.0825	46.1744	18.3014	15.5009	3.13207	13.9748	5.53896	13.4272	5.3219	19.0546	7.55234	6.13773	1.22988
	5	39.2972	31.1512	36.5783	28.9959	37.5763	29.787	29.978	1.09025	24.0336	19.0516	14.5883	11.5643	14.7672	11.7061	14.1073	4.28245
	10	44.9585	71.2779	34.7124	55.0336	39.2359	62.2052	62.8389	8.1407	24.2602	38.4624	15.348	24.3329	15.8585	25.1423	29.3126	7.93435
	20	33.6448	106.682	28.0853	89.0535	35.1355	111.409	102.381	11.7817	20.0042	63.4297	11.8177	37.4719	10.7486	34.0818	44.9945	16.0551
	30	27.6114	131.326	24.4371	116.229	25.7211	122.336	123.297	7.5946	8.43891	40.1375	11.1565	53.0628	6.90835	32.8578	42.0194	10.2331
		FUT11-T216								FUT11-T265
		Replicate 1		Replicate 2		Replicate 3				Replicate 1		Replicate 2		Replicate 3
	EMI (mM)	Relative O-fucose abundance (%) (minus background)	O-fucosylated EMI (nmol/min/mg)	Relative O-fucose abundance (%) (minus background)	O-fucosylated EMI (nmol/min/mg)	Relative O-fucose abundance (%) (minus background)	O-fucosylated EMI (nmol/min/mg)	Mean (nmol/min/mg)	SD	Relative O-fucose abundance (%) (minus background)	O-fucosylated EMI (nmol/min/mg)	Relative O-fucose abundance (%) (minus background)	O-fucosylated EMI (nmol/min/mg)	Relative O-fucose abundance (%) (minus background)	O-fucosylated EMI (nmol/min/mg)	Mean (nmol/min/mg)	SD
	0	0	0	0	0	0	0	0	0	0	0	0	0	0	0	0	0
	0.156	29.1099	0.716552	37.0206	0.911277	50.5735	1.24489	0.957571	0.267192	12.3271	0.303436	17.5027	0.430837	29.4604	0.725179	0.486484	0.216308
	0.313	30.1011	1.48665	44.6562	2.20551	58.1836	2.8736	2.18859	0.693632	8.5237	0.420973	20.7878	1.02668	31.7231	1.56676	1.0048	0.573207
	0.625	30.0427	2.9628	41.3117	4.07414	52.781	5.20523	4.08072	1.12123	9.12636	0.900036	14.2549	1.40581	27.1897	2.68143	1.66242	0.918002
	1.25	37.5525	7.4068	31.1546	6.14489	49.9342	9.84895	7.80021	1.88311	11.7741	2.3223	9.84366	1.94155	18.5259	3.65402	2.63929	0.899165
	2.5	36.5759	14.4284	28.5289	11.254	35.9359	14.1759	13.2861	1.76434	12.7552	5.03166	8.9018	3.51156	14.4999	5.71989	4.75437	1.12998
	5	27.2128	21.4696	21.7001	17.1204	26.7945	21.1396	19.9099	2.42139	10.6887	8.43293	4.77008	3.76338	8.76344	6.91395	6.37009	2.38181
	10	23.0884	36.4313	13.1415	20.7362	20.7662	32.7671	29.9782	8.21086	6.53133	10.3058	1.77066	2.79395	4.02622	6.35301	6.48427	3.75767
	20	15.3432	48.4204	6.11553	19.2995	14.0735	44.4133	37.3777	15.7839	3.61053	11.3942	0.589547	1.8605	1.49431	4.71579	5.99016	4.89293
	30	9.41107	44.5495	4.56736	21.6206	10.8185	51.2119	39.1273	15.5229	0.794298	3.75999	0.343912	1.62799	0.685754	3.24617	2.87805	1.11265
