# Supplementary material for: FUT10 and FUT11 are protein O-fucosyltransferases that modify protein EMI domains
Source: Nat Chem Biol. 2025 Jan 7;21(4):598–610. doi: 10.1038/s41589-024-01815-x (PMC11949838; doi:10.1038/s41589-024-01815-x)
Supplement: Supplementary file 8 — Statistical source data. [file 41589_2024_1815_MOESM8_ESM.xlsx]

## Sheet: Fig. 5b
		Relative O-fucose abundance (%) on EMI T216 site					Relative O-fucose abundance (%) on EMI T265 site
	HEK293T cell line	Replicate 1	Replicate 2	Replicate 3	Mean	SD	Replicate 1	Replicate 2	Replicate 3	Mean	SD
	WT	52.7873	63.78	63.722	60.0964	6.32991	20.4437	25.6449	22.3138	22.8008	2.63459
	FUT10 KO-clone 11	17.5494	24.3243	21.4597	21.1111	3.40085	1.12626	1.62323	1.68039	1.47663	0.304768
	FUT10 KO-clone 16	22.6796	35.4657	32.6783	30.2745	6.72343	1.97542	2.77562	2.71565	2.4889	0.445692
	FUT11 KO-clone 23	32.6242	39.7122	39.3633	37.2332	3.99539	9.57634	12.1068	12.37	11.3511	1.54259
	FUT11 KO-clone 43	26.388	28.1967	31.0947	28.5598	2.37423	7.89179	8.77604	9.44821	8.70535	0.780619
	FUT10/11 DKO-clone 17	0.102781	0	0	0.0342602	0.0593404	0.0590609	0	0	0.019687	0.0340988
	FUT10/11 DKO-clone 25	0	0	0	0	0	0.119611	0	0	0.0398703	0.0690574

## Sheet: Fig. 5d
			Relative O-fucose abundance (%) on EMI T216 site					Relative O-fucose abundance (%) on EMI T265 site
	HEK293T cell line	Rescue	Replicate 1	Replicate 2	Replicate 3	Mean	SD	Replicate 1	Replicate 2	Replicate 3	Mean	SD
	WT	EV	52.7951	46.2709	47.797	48.9543	3.41262	18.0863	16.2754	16.5928	16.9849	0.967016
	WT	FUT10	98.7262	98.4004	98.5815	98.5694	0.163271	95.7495	95.6863	95.4268	95.6209	0.171046
	WT	FUT11	100	99.9303	100	99.9768	0.0402216	90.3217	90.8407	84.7808	88.6478	3.3589
	FUT10/11 DKO-clone 17	EV	0	0	0	0	0	0.055062	0.0493264	0.0825893	0.0623259	0.0177814
	FUT10/11 DKO-clone 17	FUT10	97.3893	97.7351	97.9566	97.6937	0.285946	94.2866	93.1598	91.4508	92.9657	1.42783
	FUT10/11 DKO-clone 17	FUT11	99.3664	99.4581	99.7132	99.5125	0.179712	85.2277	80.9346	79.7687	81.977	2.87489
	FUT10/11 DKO-clone 25	EV	0	0	0	0	0	0.0181737	0.00747139	0	0.00854836	0.00913459
	FUT10/11 DKO-clone 25	FUT10	98.2725	97.7804	98.5193	98.1907	0.376192	95.1089	95.1963	94.4601	94.9218	0.402187
	FUT10/11 DKO-clone 25	FUT11	99.8854	99.6256	99.5165	99.6758	0.18951	93.6507	93.2804	93.0275	93.3196	0.313404
