# Supplementary material for: FUT10 and FUT11 are protein O-fucosyltransferases that modify protein EMI domains
Source: Nat Chem Biol. 2025 Jan 7;21(4):598–610. doi: 10.1038/s41589-024-01815-x (PMC11949838; doi:10.1038/s41589-024-01815-x)
Supplement: Supplementary file 9 — Statistical source data. [file 41589_2024_1815_MOESM9_ESM.xlsx]

## Sheet: Fig. 6a
	POFUT enzymatic assays with folded and unfolded substrates
	Relative O-fucose abundance (%) on EMI T216 site
		FUT10 + folded EMI					FUT10 + unfolded EMI					FUT11 + folded EMI					FUT11 + unfolded EMI
	Time (hour)	Replicate 1	Replicate 2	Replicate 3	Mean	SD	Replicate 1	Replicate 2	Replicate 3	Mean	SD	Replicate 1	Replicate 2	Replicate 3	Mean	SD	Replicate 1	Replicate 2	Replicate 3	Mean	SD
	0	3.35024	3.19516	2.71198	3.08579	0.332888	3.95182	4.88269	3.83408	4.22286	0.574453	3.2188	4.32879	3.95188	3.83316	0.564442	3.55813	3.38186	3.50913	3.48304	0.0909858
	1	23.4828	21.0292	15.8692	20.1271	3.88616	8.44935	3.33078	6.26454	6.01489	2.5684	35.0007	35.6539	32.8913	34.5153	1.44386	6.7225	7.01067	10.1842	7.97247	1.92086
	2	32.4667	38.1676	18.6702	29.7682	10.0249	3.54934	4.61162	3.58901	3.91666	0.602183	47.7297	52.2257	39.1252	46.3602	6.65677	7.00395	7.57568	9.64804	8.07589	1.39121
	4	31.0705	24.9702	27.6056	27.8821	3.05955	4.49017	3.99231	3.63945	4.04065	0.427416	47.0158	38.9302	47.1335	44.3598	4.70254	6.72652	7.52249	10.5756	8.27488	2.03187
	Relative O-fucose abundance (%) on EMI T265 site
		FUT10 + folded EMI					FUT10 + unfolded EMI					FUT11 + folded EMI					FUT11 + unfolded EMI
	Time (hour)	Replicate 1	Replicate 2	Replicate 3	Mean	SD	Replicate 1	Replicate 2	Replicate 3	Mean	SD	Replicate 1	Replicate 2	Replicate 3	Mean	SD	Replicate 1	Replicate 2	Replicate 3	Mean	SD
	0	0.217838	0.159882	0.192339	0.190019	0.0290476	0.216496	0.219659	0.191259	0.209138	0.015564	0.172727	0.545708	0.229835	0.31609	0.200895	0.181255	0.164468	0.186495	0.177406	0.011507
	1	8.54792	4.81494	4.69131	6.01806	2.1918	0.213314	0.21962	0.173657	0.202197	0.0249165	8.42425	12.0467	10.6427	10.3712	1.8264	1.24924	0.948771	0.604538	0.934182	0.322597
	2	10.0169	6.08441	5.00864	7.03665	2.63642	0.188439	0.209043	0.157022	0.184835	0.0261973	9.30569	15.0453	12.7507	12.3673	2.88898	1.47607	1.34471	0.845544	1.22211	0.332662
	4	12.3997	7.67055	8.20132	9.42385	2.59077	0.163352	0.197856	0.1751	0.17877	0.0175422	20.804	18.8667	19.1655	19.6121	1.04296	1.54972	1.42247	0.657797	1.21	0.482433
	Relative O-fucose abundance (%) on TSR3
		POFUT2 + folded TSR3					POFUT2 + unfolded TSR3
	Time (hour)	Replicate 1	Replicate 2	Replicate 3	Mean	SD	Replicate 1	Replicate 2	Replicate 3	Mean	SD
	0
	1
	2
	4	56.9414	56.8196	69.3931	61.0514	7.22439	0.00221736	0.00355845	0.00890814	0.00489465	0.00353988

## Sheet: Fig. 6f
	Secretion assay of MMRN1 WT and mutants: media
		Replicate 1			Replicate 2			Replicate 3
		MMRN1 intensity	IgG intensity	Normalized	MMRN1 intensity	IgG intensity	Normalized	MMRN1 intensity	IgG intensity	Normalized	Mean	SD
	EV	0	17000	0	0	15500	0	3.68	20700	3.23232	1.07744	1.86618
	MMRN1 WT	454	32000	100	116	23200	100	154	28000	100	100	0
	MMRN1 T216A	138	34300	28.3582	73.1	31000	47.1613	95.3	30900	56.0753	43.8649	14.1495
	MMRN1 T265A	275	33300	58.208	120	25000	96	131	24100	98.8306	84.3462	22.6806
	MMRN1 T216A/T265A	166	34100	34.3121	50.5	29000	34.8276	99.9	25300	71.793	46.9776	21.4923
	MMRN1 T1055A	8.48	29500	2.02613	6.93	28100	4.93238	8.6	22600	6.91874	4.62575	2.46068

## Sheet: Fig. 6g
	Secretion assay of N-terminal EMI in HEK293T WT and FUT10/11 DKO cells: media
		Replicate 1				Replicate 2			Replicate 3
	HEK293T cell line	Transfect	EMI intensity	IgG intensity	Normalized	EMI intensity	IgG intensity	Normalized	EMI intensity	IgG intensity	Normalized	Mean	SD
	WT	EV	3.63	9640	0.10565	7.88	11100	0.162205	34.9	2540	1.20585	0.491236	0.619522
	WT	EMI	2110	5920	100	3370	7700	100	3350	2940	100	100	0
	FUT10/11 DKO-clone 17	EMI	414	3020	38.4621	291	2260	29.4202	265	1750	13.2896	27.0573	12.7515
	FUT10/11 DKO-clone 25	EMI	1450	5730	70.9991	1800	6470	63.5666	2150	4450	42.4015	58.9891	14.8382

## Sheet: Fig. 6h
	Secretion assay of N-terminal EMI in HEK293T WT and FX KO cells: media
			Replicate 1			Replicate 2			Replicate 3
	HEK293T cell line	Transfect	Myc intensity	IgG intensity	Normalized	Myc intensity	IgG intensity	Normalized	Myc intensity	IgG intensity	Normalized	Mean	SD
	WT	EMI	36300	93300	100	32800	49300	100	39300	16700	100	100	0
	FX KO	EMI	7500	51600	37.3583	11300	59000	28.7872	13700	17800	32.7058	32.9504	4.29076
	WT	NOTCH1 EGF1-18	19600	63500	100	6780	31900	100	9370	8990	100	100	0
	FX KO	NOTCH1 EGF1-18	156	32300	1.56473	94.9	33300	1.34086	165	4220	3.75138	2.21899	1.3318
	WT	AdamTS9 TSR2-8	68700	109000	100	56400	76900	100	34100	16600	100	100	0
	FX KO	AdamTS9 TSR2-8	3.57	41800	0.0135507	4.77	39600	0.0164237	9.86	7440	0.0645146	0.0314963	0.0286307
